# Supplementary material for: Adolescents’ first tobacco products: Associations with current multiple tobacco product use
Source: PLoS One. 2019 May 23;14(5):e0217244. doi: 10.1371/journal.pone.0217244 (PMC6532893; doi:10.1371/journal.pone.0217244)
Supplement: S1 Data — (CSV) [file pone.0217244.s004.csv]

GRPwgt	CR4	CR5A	CR5B	CR5C	CR5D	CR5E	CR8	CR14	CR26	CR28	CR33	CR35	CR41	CR46	CR54	CR59	NCR36A	NCR36B	NCR36C	NCR36D	NCR36E	CR62A	CR62B	CR62C	CR62D	CR62E	CR62F	CR65	CR72	CR74	CR107	NCR46	CR127	CR131A	CR131B	CR131C	CR131D	CR131E	CR131F	CR131G	CR131H	CR131I	CR131J	Stratum	PSU
Group Final Weight	Are you Hispanic or Latino?	What race or races do you consider yourself to be? (SELECT ONE OR MORE) American Indian or Alaska Native	What race or races do you consider yourself to be? (SELECT ONE OR MORE) Asian	What race or races do you consider yourself to be? (SELECT ONE OR MORE) Black or African American	What race or races do you consider yourself to be? (SELECT ONE OR MORE) Native Hawaiian or Other Pacific Islander	What race or races do you consider yourself to be? (SELECT ONE OR MORE) White	Have you ever tried cigarette smoking, even one or two puffs?	During the past 30 days, on how many days did you smoke cigarettes?	Have you ever tried smoking cigars, cigarillos, or little cigars, such as Black and Milds, Swisher Sweets, Dutch Masters, White	During the past 30 days, on how many days did you smoke cigars, cigarillos, or little cigars?	Have you ever used chewing tobacco, snuff, or dip, such as Redman, Levi Garrett, Beechnut, Skoal, Skoal Bandits, or Copenhagen,	During the past 30 days, on how many days did you use chewing tobacco, snuff, or dip?	Have you ever used an e-cigarette, even once or twice?	During the past 30 days, on how many days did you use e-cigarettes?	Have you ever tried smoking tobacco in a hookah or waterpipe, even one or two puffs?	During the past 30 days, on how many days did you smoke tobacco in a hookah or waterpipe?	Which of the following tobacco products have you ever tried, even just one time? (SELECT ONE OR MORE) Roll-your-own cigarettes	Which of the following tobacco products have you ever tried, even just one time? (SELECT ONE OR MORE) Pipes filled with tobacco	Which of the following tobacco products have you ever tried, even just one time? (SELECT ONE OR MORE) Snus, such as Camel, Marlb	Which of the following tobacco products have you ever tried, even just one time? (SELECT ONE OR MORE) Dissolvable tobacco produc	Which of the following tobacco products have you ever tried, even just one time? (SELECT ONE OR MORE) Bidis (small brown cigaret	In the past 30 days, which of the following products have you used on at least one day? (SELECT ONE OR MORE) Roll-your-own cigar	In the past 30 days, which of the following products have you used on at least one day? (SELECT ONE OR MORE) Pipes filled with t	In the past 30 days, which of the following products have you used on at least one day? (SELECT ONE OR MORE) Snus, such as Camel	In the past 30 days, which of the following products have you used on at least one day? (SELECT ONE OR MORE) Dissolvable tobacco	In the past 30 days, which of the following products have you used on at least one day? (SELECT ONE OR MORE) Bidis (small brown	In the past 30 days, which of the following products have you used on at least one day? (SELECT ONE OR MORE) I have not used any	Which of the following tobacco products did you try first (CHOOSE ONLY ONE ANSWER)?	When you are using the Internet, how often do you see ads for tobacco products, including electronic cigarettes?	When you go to a convenience store, supermarket, or gas station, how often do you see ads or promotions for tobacco products, in	How strongly do you agree with the statement 'All tobacco products are dangerous'?	Do you think that breathing smoke from other people's cigarettes or other tobaco products is . . .	During the past 7 days, on how many days did you breathe the smoke from someone who was smoking tobacco products in an indoor or	Does anyone who lives with you now . . .? (SELECT ONE OR MORE) Smoke cigarettes	Does anyone who lives with you now . . .? (SELECT ONE OR MORE) Smoke cigars, cigarillos, or little cigars	Does anyone who lives with you now . . .? (SELECT ONE OR MORE) Use chewing tobacco, snuff, or dip	Does anyone who lives with you now . . .? (SELECT ONE OR MORE) Use e-cigarettes	Does anyone who lives with you now . . .? (SELECT ONE OR MORE) Smoke tobacco in a hookah or waterpipe	Does anyone who lives with you now . . .? (SELECT ONE OR MORE) Smoke pipes filled with tobacco (not waterpipes)	Does anyone who lives with you now . . .? (SELECT ONE OR MORE) Use snus	Does anyone who lives with you now . . .? (SELECT ONE OR MORE) Use dissolvable tobacco products	Does anyone who lives with you now . . .? (SELECT ONE OR MORE) Smoke bidis (small brown cigarettes wrapped in a leaf)	Does anyone who lives with you now . . .? (SELECT ONE OR MORE) No one who lives with me now uses any form of tobacco	STRATUM = High Level Division	PSU = Primary Sampling Unit
52.73464904	3					5	2	1	2	1	2	1	2	1	2	1											6	11	4	4	1	1	1										10	201701001	1
52.73464904	2						1	1	2	1	2	1	1	1	1	1	1										6	10	4	5	2	1	8	1										201701001	1
57.48432608	2						1	1	1	1	2	1	1	3	1	2											6	2	3	5	3	2	6				4							201701001	1
76.93376473	1					5	2	1	2	1	2	1	2	1	2	1											6	11	3	4	1	1	4										10	201701001	1
93.03683238	1			3			2	1	2	1	2	1	2	1	2	1											6	11	6	2	2	2	1	1										201701001	1
93.03683238	1			3			1	4	1	4	2	1	2	1	1	2	1					1						2	3	4	3	1	1				4							201701001	1
111.0717961						5	2	1	2	1	2	1	2	1	2	1											6	11	3	2	2	1	1										10	201701001	1
119.9531968	1					5	2	1	2	1	2	1	2	1	2	1											6	11	3	4	1	1	1										10	201701001	1
120.6247839	1					5	2	1	2	1	2	1	2	1	2	1											6	11	4	5	1	1	1	1										201701001	1
120.6247839	1					5	1	1	1	6	2	1	1	7	2	1					5						6	4	4	4	1	2	8	1	2									201701001	1
120.6247839	1					5	2	1	2	1	2	1	2	1	2	1											6	11	4	4	2	2	1										10	201701001	1
120.6247839	1					5	2	1	2	1	2	1	1	5	2	1											6	4	4	4	3	1	4										10	201701001	1
120.6247839	1					5	2	1	2	1	2	1	2	1	2	1											6	11	2	4	1	1	1										10	201701001	1
120.6247839	1					5	2	1	2	1	2	1	1	7	2	1											6	4	3	5	2	3	3		2		4							201701001	1
120.6247839	1					5	2	1	2	1	2	1	2	1	2	1											6	11	4	5	1	2	2		2									201701001	1
120.6247839	1					5	2	1	2	1	2	1	1	4	2	1											6	4	5	6	2	2	5										10	201701001	1
120.6247839	1					5	2	1	2	1	2	1	2	1	2	1											6	11	3	3	1	2	1										10	201701001	1
123.7790924	1					5	1	1	1	1	2	1	1	6	2	1	1		3								6	4	4	5	2	2	3										10	201701001	1
130.8780431	3			3			2	1	2	1	2	1	2	1	2	1											6	11	5	6	2	1	1	1										201701001	1
130.8780431	5					5	1	1	1	3	2	1	1	6	1	1											6	2	3	4	2	2	2										10	201701001	1
131.6259176	2				4		2	1	2		2	1	2	1	2	1											6	11	3	4	3	1	3										10	201701001	1
131.6259176	5					5		1	1	1	2	1	1	3	1	1											6	9	3	5	1	1	1										10	201701001	1
131.6259176	5					5	2	1	2	1	2	1	2	1	2	1											6	11	2	2	1	2	2										10	201701001	1
133.6639012	5						2	1	1	2	2	1	1	3	1	2											6	4	4	3	3	2	3										10	201701001	1
138.7062307	1					5	2	1	2	1	2	1	1	1	2	1											6	10	3	6	2	2	1	1										201701001	1
138.7062307	1					5	2	1	2	1	2	1	2	1	2	1											6	11	2	4	1	1	1										10	201701001	1
138.7062307	1					5	2	1	2	1	2	1	2	1	2	1											6	11	4	3	1	1	1										10	201701001	1
138.7062307	1					5	2	1	2	1	2	1	2	1	2	1											6	11	2	4	1	1	1										10	201701001	1
138.7062307	1					5	2	1	2	1	2	1	2	1	2	1											6	11	2	5	1	1	4										10	201701001	1
139.4483278	1					5	2	1	2	1	2	1	2	1	2	1											6	11	2	3	1	1	1										10	201701001	1
139.4483278	1			3		5	2	1	2	1	1	1	1	2	2	1											6	3	3	4	1	2	1										10	201701001	1
154.1024103	1		2				1	1	1	1	1	2	1	7	1	1		2								5		6	6	3		1	1										10	201701001	1
198.9217434	1		2				2	1	2	1	2	1	2	1	2	1											6	11	3	6	1	2	1										10	201701001	1
202.5902508	1			3			2	1	2	1	2	1	1	2	2	1											6	4	3	4	1	1	1										10	201701001	1
202.5902508	1			3			2	1	2	1	2	1	2	1	2	1											6	11	2	2	1	1	3										10	201701001	1
202.5902508	1			3			1	1	2	1	2	1	2	1	2	1											6	11	4	2	2	1	1										10	201701001	1
227.0621232	1			3			1	1	1	1	2	1	1	1	1	1											6	5	4	2	3	2	4		2									201701001	1
244.3615092	1			3			2	1	2	1	2	1	2	1	2	1											6	11	5	4	1	2	2										10	201701001	1
244.3615092	1			3			2	1	2	1	2	1	2	1	2	1											6	11	4	5	1	1	2										10	201701001	1
244.3615092	1			3			2	1	2	1	2	1	2	1	2	1											6	11	3	4	1	2	1										10	201701001	1
245.7578607	1			3			2	1	2	1	2	1	1	1	2	1									4			6	5	5	3	3	5	1										201701001	1
245.7578607	1			3			2	1	2	1	2	1	2	1	2	1											6	11	3	4	2	2	1										10	201701001	1
475.5478583	1			3			2	1	2	1	2	1	2	1	2	1											6	11	3	6	1	1	1	1			4							201701001	1
50.537372	4					5	1	7	2	1	2	1	1	5	1	1	1										6	4	4	5	2	2	8	1			4							201701001	2
73.7281912	1					5	2	1	2	1	2	1	1	1	2	1											6	11	2	2	1	3	1	1									10	201701001	2
77.67351247	1					5	1	1	2	1	2	1	2	1	2	1											6	11	4	6	1	2	2	1	2	3	4	5						201701001	2
77.67351247	1					5	2	1	2	1	2	1	2	1	2	1											6	11	3	5	1	2	3										10	201701001	2
77.67351247	1			3		5	2	1	2	1	2	1	2	1	2	1											6	11	3	4	1	1	3		2	3								201701001	2
79.53489352	3					5	2	1	2	1	2	1	2	1	2	1											6	11	3	2	1	2	1										10	201701001	2
86.69063072	5					5	2	1	2	1	2	1	2	1	2	1											6	11	2	4	2	1	1										10	201701001	2
91.32959423	5					5	2	1	2	1	2	1	2	1	2	1											6	11	3	3	2	2	1										10	201701001	2
97.60179035	1			3			2	1	2	1	2	1	1	1	1	1											6	4	4	4	2	2	2										10	201701001	2
97.60179035	1			3			2	1	2	1	2	1	2	1	2	1											6	11	3	5	1	1	1										10	201701001	2
97.60179035	1			3			1	1	2	1	2	1	2	1	2	1											6	11	2	6	1	1	1										10	201701001	2
97.60179035	1			3			2	1	1	1	2	1	2	1	2	1											6	2	2	6		2	1										10	201701001	2
99.31020659	4					5	2	1	2	1	2	1	2	1	2	1											6	11	3	3	1	1	1										10	201701001	2
103.4189833	5					5	2	1	2	1	2	1	1	2	2	1											6	4	4	3	3	2	4										10	201701001	2
106.4438046	1					5	2	1	1	1	2	1	2	1	2	1											6	11	3	4	1	2	3										10	201701001	2
106.4438046	1					5	2	1	2	1	2	1	2	1	2	1											6	11	3	4	2	3	1										10	201701001	2
106.4438046	1		2			5	1	2	1	5	1	1	1	3	1	7			3								6	1	6	6	1	2	8	1		3	4			7				201701001	2
112.1397941	1					5	1	1	2	1	2	1	1	2	2	1											6	4	2	5	3	1	1										10	201701001	2
114.9551469	1					5	1	1	1	5	2	1	1	7	1	1	1	2	3								6	4	6	5	3	1	8										10	201701001	2
116.2593155	1					5	2	1	2	1	2	1	2	1	2	1											6	11	4	5	2	2	5										10	201701001	2
116.2593155	1					5	2	1	2	1	2	1	2	1	2	1											6	11	2	4	2	2	1										10	201701001	2
116.2593155	1					5	2	1	2	1	2	1	2	1	2	1											6	11	4	4	2	2	2										10	201701001	2
122.4805498	1					5	2	1	2	1	2	1	1	2	2	1											6	4	5	6	1	1	1										10	201701001	2
122.4805498	1					5	2	1	2	1	2	1	2	1	2	1											6	11	3	5	1	1	3										10	201701001	2
122.4805498	1					5	2	1	2	1	2	1	1	5	2	1											6	4	4	3	2	1	1				4							201701001	2
124.969276	1					5	1	1	1	2	1	2	1	5	2	1					5					5		2	4	5	1	3	4		2									201701001	2
124.969276	1					5	2	1	2	1	2	1	2	1	2	1											6	11	4	4	2	1	5										10	201701001	2
124.969276	1					5	2	1	2	1	2	1	2	1	2	1											6	11	4	5	1	3	1										10	201701001	2
133.6379808	1					5	2	1	2	1	2	1	1	1	2	1											6	11	3	3	1	2	1				4							201701001	2
133.6379808	1					5	2	1	1	1	2	1	1	4	2	1											6	4	4	6	2	2	2				4							201701001	2
140.7891771	1					5	2	1	2	1	2	1	2	1	2	1											6	11	3	2	1	2	1										10	201701001	2
140.7891771	1					5	2	1	2	1	2	1	2	1	2	1											6	11	2	3		1	1										10	201701001	2
147.6814765	1		2				2	1	2	1	2	1	2	1	2	1											6	11	4	6	1	1	2										10	201701001	2
147.6814765	1		2				2	1	2	1	2	1	2	1	2	1											6	11	2	2	1	1	1										10	201701001	2
155.5841642	1	1					1	1	1	2	1	2	1	1	2	1											6	4	3	3	1	1	1	1										201701001	2
170.8058369	1					5	2	1	2	1	2	1	2	1	2	1											6	11	3	4	1	1	1	1										201701001	2
179.9459485	1					5	2	1	2	1	2	1	1	3	1	2											6	5	3	3	2	2	2										10	201701001	2
179.9459485	1					5	2	1	1	1	2	1	1	7	2	1											6	4	2	1	2	1	2										10	201701001	2
179.9459485	1	1	2	3	4	5	2	1	2	1	2	1	2	1	2	1											6	11	3	3	1	1	1										10	201701001	2
201.9820779	1		2				2	1	2	1	2	1	2	1	2	1											6	11	3	3	1	2	1										10	201701001	2
201.9820779	1		2				2	1	2	1	2	1	2	1	2	1											6	11	5	6	2	1	5										10	201701001	2
204.538234	1			3			2	1	2		2	1	2	1	2	1											6	11	3	3	1	1	3										10	201701001	2
229.2454128	1		2	3			2	1	1	1	1	1	1	3	2	1											6	4	4	4	3	2	1										10	201701001	2
274.0823597	1		2				2	1	2	1	2	1	2	1	2	1											6	11	2	2	1	1	1										10	201701001	2
482.8639792	1			3			2	1	2	1	2	1	2	1	2	1											6	11	3	6	2	2	2										10	201701001	2
482.8639792	1			3			2	1	2	1	2	1	2	1	2	1											6	11	4	3	1	2	1										10	201701001	2
491.4996045	1		2				2	1	2	1	2	1	2	1	2	1											6	11	3	3	2	1	3										10	201701001	2
84.25891597	5					5	2	1	2	1	2	1	1	1	2	1											6	4	3	3	2	1	4										10	201701002	3
94.86401222	1			3			2	1	2	1	2	1	2	1	2	1											6	11	2	4	2	2	3										10	201701002	3
95.41235237	2						2	1	1	1	2	1	1	1	1	1											6	10	2	4	2	1	1										10	201701002	3
95.41235237	2					5	1	1	2	1	2	1	1	5	1	1											6	4	3	5	2	2	3				4							201701002	3
95.41235237	2			3			1	2	1	2	2	1	1	7	1	2			3					3				1	2	3	3	3	3										10	201701002	3
95.41235237	3			3			2	1	2	1	2	1	2	1	2	1											6	11	5	5	1	1	8	1	2	3	4	5	6					201701002	3
95.41235237	5					5	2	1	2	1	2	1	1	3	1	1											6	5	4	5	2	1	4									9		201701002	3
95.41235237	5				4		2	1	2	1	2	1	2	1	2	1											6	11	3	5	2	2	1										10	201701002	3
103.4580036	1					5	2	1	2	1	2	1	1	7	2	1											6	4	4	6	3	2	3										10	201701002	3
103.4580036	1					5	1	1	1	1	1	1	1	3	2	1											6	1	3	3	2	2	8	1			4							201701002	3
103.4580036	1					5	2	1	2	1	2	1	1	6	2	1											6	4	4	5	1	1	7										10	201701002	3
103.4580036	1					5	2	1	1	1	2	1	1	3	2	1											6	4	3	5	1	2	2										10	201701002	3
103.4580036	1					5	2	1	2	1	2	1	1	2	2	1											6	4	6	4	2	2	1										10	201701002	3
103.4580036	1					5	2	1	2	1	2	1	1	3	2	1											6	4	2	5	1	2	7										10	201701002	3
103.4580036	1					5	2	1	2	1	2	1	1	4	2	1											6	4	4	5	2	2	2										10	201701002	3
108.7388296	1					5	2	1	2	1	2	1	2	1	2	1											6	11	2	5	2	1	2	1			4							201701002	3
108.7388296	1					5	2	1	2	1	2	1	1	3	2	1											6	4	2	2	2	1	1										10	201701002	3
108.7388296	1					5	2	1	2	1	2	1	2	1	2	1											6	11	4	5	2	1	1	1			4							201701002	3
108.7388296	1					5	2	1	2	1	2	1	2	1	2	1											6	11	4	6	2	3	2										10	201701002	3
108.7388296	1					5	2	1	2	1	2	1	2	1	2	1											6	11	4	4	1	2	2										10	201701002	3
108.7388296	1					5	2	1	2	1	2	1	1	1	2	1											6	4	4	3	1	1	1										10	201701002	3
108.7388296	1					5	2	1	2	1		2	1	1	2	1											6	4	3	4	2	1	2	1										201701002	3
108.7388296	1					5	2	1	2	1	2	1	2	1	2	1											6	11	3	5	1	1	1	1										201701002	3
108.7388296	1					5	2	1	2	1	2	1	1	4	2	1											6	4	5	6	2	2	2										10	201701002	3
108.7388296	1					5	2	1	2	1	2	1	2	1	2	1											6	11	3	4	2	2	1				4							201701002	3
108.7388296	1					5	2	1	2	1	2	1	2	1	2	1											6	11	3	4	1	1	4										10	201701002	3
108.7388296	1					5	2	1	2	1	2	1	2	1	2	1											6	11	3	4	2	1	3										10	201701002	3
108.7388296	1					5	2	1	2	1	2	1	2	1	2	1											6	11	3	5	1	1	1										10	201701002	3
108.7388296	1					5	2	1	2	1	2	1	2	1	2	1											6	11	3	5	1	1	1	1	2	3								201701002	3
108.7388296	1					5	2	1	2	1	2	1	2	1	2	1											6	11	3	5	2	1	5	1										201701002	3
108.7388296	1			3		5	2	1	2	1	2	1	2	1	2	1											6	11	5	4	1	2	1										10	201701002	3
108.7388296	1	1				5	2	1	2	1	2	1	2	1	2	1											6	11	3	4	1	2	1				4							201701002	3
108.7388296	1					5	2	1	2	1	2	1	2	1	2	1											6	11	3	3	2	2	4	1										201701002	3
108.7388296	1					5	1	1	2	1	2	1	1	1	2	1											6	4	2	2	2	2	2										10	201701002	3
108.7388296	1					5	2	1	2	1	2	1	1	2	2	1											6	4	2	4	2	1	1										10	201701002	3
108.7388296	1		2			5	2	1	2	1	2	1	1	3	2	1											6	4	4	5	3	1	5	1		3	4							201701002	3
111.7305986	1					5	2	1	2	1	2	1	1	1	2	1											6	4	3	5	2	2	1										10	201701002	3
112.9981847	1					5	2	1	2	1	2	1	1	1	2	1											6	4	3	4	2	2	1										10	201701002	3
112.9981847	1					5	2	1	2	1	2	1	2	1	2	1											6	11	4	4	2	2	2										10	201701002	3
112.9981847	1					5	2	1	2	1	2	1	1	3	2	1											6	4	3	5	1	1	1										10	201701002	3
112.9981847	1					5	2	1	2	1	2	1	1	3	2	1											6	4	3	4	3	2	1										10	201701002	3
112.9981847	1					5	2	1	2	1	2	1	1	1	2	1											6	4	4	5	2	2	1	1										201701002	3
112.9981847	1					5	2	1	2	1	2	1	1	2	2	1											6	4	3	4	2	2	1										10	201701002	3
112.9981847	1					5	2	1	2	1	2	1	2	1	2	1											6	11	4	5	2	2	4										10	201701002	3
112.9981847	1					5	2	1	1	2	2	1	1	5	1	1											6	4	3	3	3	2	4				4							201701002	3
112.9981847	1					5	2	1	2	1	2	1	2	1	2	1											6	11	4	5	1	1	3										10	201701002	3
112.9981847	1					5	2	1	2	1	2	1	2	1	2	1											6	11	3	4	1	1	1										10	201701002	3
117.9817676	2					5	2	1	2	1	2	1	2	1	2	1											6	11	5	5	3	2	1										10	201701002	3
117.9817676	4			3			1	1	1	7	1	1	1	7	1	7	1					1						1	1	1	1	1	1	1										201701002	3
120.4931168	3					5	2	1	2	1	2	1	2	1	2	1											6	11	2	3	1	2	1										10	201701002	3
120.4931168	5					5	2	1	2	1	2	1	2	1	2	1											6	11	4	4	1	1	3										10	201701002	3
120.4931168	5				4		2	1	2	1	2	1	2	1	2	1											6	11	4	4	2	3	1										10	201701002	3
122.6031733	2					5	2	1	2	1	2	1	2	1	2	1											6	11	4	4	1	1	1										10	201701002	3
125.0385923	1					5	1	1	1	2	2	1	1	6	2	1											6	4	4	6	1	1	1										10	201701002	3
125.0385923	1					5	1	1	1	1	1	1	1	3	2	1											6	4	1	1	1	2	1			3								201701002	3
125.0385923	1					5	2	1	2	1	2	1	1	3	2	1											6	4	3	5	3	1	2										10	201701002	3
125.0385923	1					5	2	1	2	1	2	1	1	1	2	1											6	4	4	4	1	1	1										10	201701002	3
125.0385923	1					5	2	1	2	1	2	1	1	1	2	1											6	4	3	6	1	2	1										10	201701002	3
125.0385923	1					5	2	1	1	1	2	1	2	1	2	1											6	11	4	6	3	2	1										10	201701002	3
125.0385923	1					5	2	1	2	1	2	1	2	1	2	1											6	11	1	1	4	1	1				4							201701002	3
125.0385923	1					5	2	1	2	1	2	1	2	1	2	1											6	11	3	2	1	2	2	1										201701002	3
125.0385923	1					5	2	1	2	1	2	1	2	1	2	1											6	11	4	5	1	2	4										10	201701002	3
125.0385923	1					5	2	1	2	1	2	1	2	1	2	1											6	11	2	4	2	1	1										10	201701002	3
125.0385923	1					5	2	1	1	1	1	1	1	6	1	1											6	3	2	2	4	1	1										10	201701002	3
125.0385923	1					5	2	1	2	1	2	1	2	1	2	1											6	11	3	3	2	2	1										10	201701002	3
125.0385923	1					5	2	1	2	1	2	1	2	1	2	1											6	11	4	5	1	1	3										10	201701002	3
125.0385923	1					5	2	1	2	1	2	1	1	7	2	1											6	4	3	5	2	1	2			3	4							201701002	3
125.0385923	1					5	2	1	2	1	2	1	2	1	2	1											6	11	3	5	1	1	1										10	201701002	3
129.9364174	1					5	1	1	1	1	2	1	2	1	2	1					5						6	1	3	6	2	2	3	1										201701002	3
166.0146493	1					5	1	1	2	1	1	2	2	1	1	1											6	5	4	4	1	1	4										10	201701002	3
228.9115557	1			3			2	1	2	1	2	1	2	1	1	1											6	5	5	6	1	1	8		2									201701002	3
344.6636066	1		2				2	1	2	1	2	1	2	1	2	1											6	11	6	6	1	1	1										10	201701002	3
58.56588427	2						1	1	2	1	2	1	2	1	2	1											6	11	2	4	1	1	1										10	201701002	4
58.56588427	2					5	2	1	2	1	2	1	2	1	2	1											6	11	3	4	1	1	4										10	201701002	4
58.56588427	2	1					1	1	2	1	2	1	2	1	2	1											6	1	4	4	2	1	3										10	201701002	4
58.56588427	3						2	1	2	1	2	1	2	1	2	1											6	11	4	3	1	2	1										10	201701002	4
58.56588427	5					5	2	1	2	1	2	1	2	1	2	1											6	11	3	4	1	1	1										10	201701002	4
58.56588427	2						2	1	2	1	2	1	2	1	2	1											6	11	2	5	1	1	1										10	201701002	4
58.56588427	2	1				5	2	1	2	1	2	1	1	1	2	1											6	4	3	3	1	2	1										10	201701002	4
58.56588427	5					5	2	1	2	1	2	1	2	1	2	1											6	11	6	6	1	1	6										10	201701002	4
63.84076598	2					5	2	1	2	1	2	1	2	1	2	1											6	11	4	6	1	1	3	1										201701002	4
85.44086371	1					5	2	1	2	1	2	1	2	1	2	1	1					1						1	1	1	2	1	1		2									201701002	4
85.44086371	1					5	1	1	1	1	1	1	1	1	1	7											6	1	3	6	2	2	1	1		3	4							201701002	4
85.44086371	1					5	2	1	2	1	2	1	2	1	2	1											6	11	5	6	2	2	1										10	201701002	4
101.9925146	4				4		2	1	2	1	2	1	2	1	2	1											6	11	3	3	1	1	1										10	201701002	4
101.9925146	5						2	1	2	1	2	1	2	1	2	1											6	11	3	4	2	3	1										10	201701002	4
101.9925146	5		2				2	1	2	1	2	1	2	1	2	1											6	11	2	2	1	1	1										10	201701002	4
103.1813691	2						2	1	2	1	2	1	1	1	2	1											6	4	4	5	3	1	5										10	201701002	4
103.1813691	3			3			1	1	1	3	2	1	2	1	2	1											6	2	3	2	1	1	8										10	201701002	4
103.1813691	5			3			2	1	2	1	1	1	2	1	2	1											6			5	2	1	1										10	201701002	4
103.1813691	5	1					1	1	1	1	2	1	1	1	1	1			3							5		4	1	6	1	4	1									9		201701002	4
103.1813691	5	1					1	1	1	1	2	1	1	5	1	4											6	1	3	3	2	1	1									9		201701002	4
103.1813691	2						1	1	1	3	1	1	1	1	1	2	1		3		5	1						1	2	4	2	2	3										10	201701002	4
103.324559	1	1		3			2	1	2	1	2	1	2	1	2	1											6	11	4	6	2	1	2										10	201701002	4
103.324559	1			3			2	1	2	1	2	1	2	1	2	1	1										6	11	3	6	2	2	1										10	201701002	4
103.324559	1			3			2	1	1	1	2	1	2	1	2	1											6	11	4	5	1	2	3	1										201701002	4
110.5930383	1					5	2	1	1	1	2	1	1	2	2	1											6	4	4	5	2	2	8	1			4							201701002	4
110.5930383	1					5	2	1	2	1	2	1	2	1	2	1											6	11	3	4	1	1	1										10	201701002	4
110.5930383	1					5	2	1	2	1	2	1	2	1	2	1											6	11		4	1	2	2	1										201701002	4
110.5930383	1					5	1	1	2	1	2	1	1	1	1	1											6	1	2	2	1	2	1	1										201701002	4
113.1070915	1			3			2	1	1	3	1	1	1	2	2	1	1					1						2	3	5	2	2	1										10	201701002	4
119.4361572	1			3		5	1	1	1	1	2	1	1	1	2	1				4							6	1	3	6	1	1	1	1										201701002	4
120.7911629	1					5	2	1	2	1	2	1	1	1	2	1											6	4	3	4	3	2	1										10	201701002	4
133.2172522	1					5	1	1	1	1	2	1	1	1	1	1											6	1	4	5	2	1	4	1										201701002	4
133.2172522	1					5	2	1	2	1	2	1	1	1	2	1											6	11	4	6	1	1	1										10	201701002	4
133.2172522	1					5	2	1	2	1	2	1	1	1	2	1											6	4	4	4	1	2	1										10	201701002	4
133.2172522	1					5	2	1	2	1	2	1	2	1	2	1											6	11	2	6	1	1	1										10	201701002	4
133.2172522	1					5	2	1	2	1	2	1	2	1	2	1											6	11	4	5	2	2	8	1										201701002	4
133.2172522	1			3		5	2	1	1	1	2	1	1	1	2	1											6	4	2	5	1	1	2	1	2		4							201701002	4
133.2172522	1					5	1	1	1	2	2	1	1	5	2	1											6	4	4	5	2	2	4				4							201701002	4
133.2172522	1					5	2	1	2	1	2	1	1	2	2	1											6	4	5	4	2	2	3										10	201701002	4
138.8472575	1					5	1	1	1	6	2	1	1	3	1	1											6	2	4	6	1	1	5	1										201701002	4
138.8472575	1					5	2	1	2	1	2	1	2	1	2	1											6	11	3	6	2	1	2										10	201701002	4
151.0847874	1		2				2	1	2	1	2	1	2	1	2	1											6	11	2	3	1	2	3			3								201701002	4
151.0847874	1		2				2	1	2	1	2	1	2	1	2	1											6	11	4	2	1	1	2										10	201701002	4
153.4381758	1	1					2	1	2	1	2	1	2	1	2	1											6	11	4	2	3	2	1										10	201701002	4
186.9471207	1	1		3	4		2	1	2	1	2	1	2	1	2	1											6	11	3	4	2	1	1										10	201701002	4
202.4553912	1			3			2	1	1	2	2	1	2	1	2	1											6	2	4	6	3	2	8		2									201701002	4
202.4553912	1			3			2	1	2	1	2	1	2	1	2	1											6	11	2	6	2	3	1										10	201701002	4
202.4553912	1			3			2	1	2	1	2	1	2	1	2	1											6	11	6	6	1	1	1										10	201701002	4
202.4553912	1			3			2	1	1	1	2	1	2	1	1	1											6	11	3	2	2	1	1										10	201701002	4
202.4553912	1	1		3			1	1	1	1	2	1	1	1	2	1											6	10	3	4	3	3	1		2									201701002	4
226.0834071	1			3			1	1	2	1	1	1	2	1	1	2				4				3				11	4	3	2	3	6	1										201701002	4
226.0834071	1			3					1	6	1	7	1	6										3				2	3	6	4	3	2	1										201701002	4
297.889109	1	1					2	1	2	1	2	1	2	1	2	1											6	11	2	1	4	1	1										10	201701002	4
476.2037864	1			3			2	1	2	1	2	1	2	1	2	1											6	11	3	4	1	1	1		2									201701002	4
476.2037864	1			3			2	1	1	3	2	1	1	1	2	1											6	2	2	3	1	2	1										10	201701002	4
58.1057707	2						2	1	2	1	2	1	2	1	2	1											6		2	2	1	1	1										10	201701003	5
58.1057707	5				4	5	2	1	2	1	2	1	2	1	2	1	1										6	11	3	4	1	1	2										10	201701003	5
58.1057707	5			3			1	1	1	1	2	1	1	1	2	1											6	1	2	4	2	1	2	1										201701003	5
58.1057707	5	1				5	2	1	1	1	1	1	1	1	2	1											6	4	3	3	1	2	1										10	201701003	5
63.33921114	3					5	1	2	1	1	1	1	1	1	2	1											6	4	6	6	1	1	5										10	201701003	5
84.76961114	1					5	1	7	1	7	1	7	1	7	1	7	1	2	3	4	5	1	2	3	4	5	6	11	1	1	4	1	1										10	201701003	5
84.76961114	1					5	2	1	1	2	2	1	1	6	2	1											6	2	3	4	1	3	2										10	201701003	5
84.76961114	1					5	1	1	1	2	2	1	1	3	2	1											6	1	3	5	2	2	4				4							201701003	5
84.76961114	1					5	1	1	2	1	2	1	2	1	2	1											6	1	3	4	1	1	1										10	201701003	5
84.76961114	1					5	2	1	1	2	2	1	2	1	2	1											6	2	3	3	1	1	2		2		4							201701003	5
84.76961114	1					5	2	1	1	1	2	1	1	1	2	1											6	4	2	4	2	2	1		2									201701003	5
102.5128061	1			3			2	1	2	1	2	1	2	1	2	1											6	11	2	6	2	2	3		2									201701003	5
102.5128061	1			3			2	1	1	1	2	1	1	2	2	1											6	2	4	5	3	1	3										10	201701003	5
102.5128061	1			3			2	1	2	1	2	1	2	1	2	1											6	11	4	5	2	2	1										10	201701003	5
112.2184836	1			3			2	1	2	1	2	1	1	1	2	1											6	4	3	5	1	2	1										10	201701003	5
112.2184836	1			3			2	1	2	1	2	1	2	1	2	1											6	11	4	5	1	2	2										10	201701003	5
112.2184836	1			3			2	1	2	1	2	1	2	1	2	1											6	11	4	4	1	2	2	1		3								201701003	5
132.170652	1					5	1	2	1	1	2	1	1	3	1	1			3								6	1	4	6	2	2	1	1			4							201701003	5
132.170652	1					5	2	1	2	1	2	1	1	1	2	1											6	4	3	3	1	1	1				4							201701003	5
132.170652	1					5	2	1	2	1	2	1	2	1	2	1											6	11	2	3	1	2	1	1										201701003	5
132.170652	1					5	2	1	2	1	2	1	2	1	2	1											6	11	4	4	1	1	4			3								201701003	5
132.170652	1					5	1	2	1	1	2	1	1	6	2	1								3				4	4	5	2	2	5	1										201701003	5
132.170652	1					5	2	1	2	1	2	1	1	6	1	2											6	4	3	4	3	2	1										10	201701003	5
132.170652	1					5	2	1	2	1	2	1	2	1	2	1											6	11	4	4	1	1	1										10	201701003	5
132.170652	1			3		5	1	1	1	1	2	1	1	2	2	1											6	1	3	5	2	2	3										10	201701003	5
149.8978137	1		2				2	1	1	1	1	1	1	1	1	1											6	10	2	4	2	1	4										10	201701003	5
207.0549061	1		2				2	1	2	1	2	1	1	4	2	1											6	3	4	5	3	2	1	1										201701003	5
214.3216316	5			3			2	1	2	1	2	1	2	1	2	1											6	11	2	5	1	1	1										10	201701003	6
229.7166692	1					5	2	1	2	1	2	1	2	1	2	1											6	11	4	5	3	2	5	1		3	4							201701003	6
229.7166692	1					5	1	1	1	1	1	1	1	4	2	1											6	1	3	6	1	2	1	1										201701003	6
229.7166692	1					5	2	1	2		1	1	1	6	2	1											6	4	3	4	2	2	1											201701003	6
229.7166692	1					5	2	1	2	1	2	1	2	1	2	1											6	11	2	6	2	2	1										10	201701003	6
255.9976684	1					5	2	1	2	1	2	1	2	1	2	1											6	11	2	5	2	2	1	1										201701003	6
255.9976684	1					5		1	2	1	2	1	1	3	2	1				4							6	4	3	6	1	1	1	1	2	3	4							201701003	6
255.9976684	1					5	2	1	1	1	2	1	2	1	2	1											6	11	3	3	1	3	1										10	201701003	6
288.5089598	1					5	2	1	1	1	1	1	1	1	2	1											6	3	3	4	3	1	1			3								201701003	6
318.7118031	1				4		1		1	2	1	1	1	2	1	1			3	4							6	1	3	5	1	2	1	1										201701003	6
469.6057548	1			3			2	1	1	1	2	1	2	1	2	1											6		2	2	1	1	1										10	201701003	6
57.84360311	3			3			2	1	2	1	2	1	2	1	2	1											6	11	4	4	1	2	1										10	201701004	7
57.84360311	5						1		1	2	1	1	2	1	2	1											6	2	4	3	2	2	2										10	201701004	7
67.31704414	1					5	1	1	1	4	1	2	1	7	1	1			3								6	3	4	6	2	2	1	1										201701004	7
67.31704414	1		2			5	2	1	2	1	2	1	2	1	2	1											6	11	3	5	1	2	1	1										201701004	7
77.41460076	1					5	2	1	2	1	2	1	2	1	2	1											6	11	4	6	2	2	4										10	201701004	7
93.61831259	1			3			2	1	1	1	2	1	2	1	2	1											6	2	4	4	3	1	1		2									201701004	7
104.9590472	1					5	1	4	1	6	2	1	1	7	1	1											6	2	4	6	2	2	1	1			4							201701004	7
111.7659948	1					5	1	1	2	1	2	1	1	1	2	1											6	11	4	5	2	1	1										10	201701004	7
120.7029043	1					5	1	7	1	5	1	1	1	7	1	1	1	2	3		5	1						1	4	6	1	1	1	1										201701004	7
140.3198799	1					5	2	1	2	1	1	1	2	1	2	1											6	11	3	5	2	3	3										10	201701004	7
140.3198799	1					5	1	3	1	3	1	1	1	2	2	1			3					3				1	4	5	2	1	1	1										201701004	7
140.3707054	1					5	2	1	2	1	2	1	2	1	2	1											6	11	5	6	2	1	2										10	201701004	7
140.3707054	1					5	2	1	2	1	2	1	2	1	2	1											6	11	3	4	1	2	1	1										201701004	7
140.3707054	1					5	2	1	2	1	2	1	2	1	2	1											6	11		4	3	2	2										10	201701004	7
140.3707054	1					5	2	1	2	1	2	1	2	1	2	1											6	11	3	3	2	2	2				4							201701004	7
140.3707054	1					5	2	1	2	1	2	1	2	1	2	1											6	11	2	2	2	1	1										10	201701004	7
140.3707054	1					5	2	1	2	1	2	1	2	1	2	1											6	11	2	2	2	2	1				4							201701004	7
140.3707054	1					5	2	1	2	1	2	1	2	1	2	1											6	11	2	4	1	1	1										10	201701004	7
140.3707054	1					5	2	1	2	1	2	1	2	1	2	1											6	11	3	5	1	2	1										10	201701004	7
140.3707054	1					5	2	1	2	1	2	1	2	1	2	1											6	11	4	3	2	2	3										10	201701004	7
140.3707054	1					5	2	1	2	1	2	1	2	1	2	1											6	11	4	6	1	1	2										10	201701004	7
140.3707054	1					5	2	1	2	1	2	1	2	1	2	1											6	11	4	6	1	1	1										10	201701004	7
481.2544326	1			3			2	1	2	1	2	1	1	2	2	1											6	4	3	4	3	1	5						6					201701004	7
50.29878532	2					5	2	1	2	1	2	1	2	1	2	1											6	11	2	3	3	2	1										10	201701004	8
51.91067015	5	1	2	3	4	5	1	7	1	7	1	7	1	7	1	7						1	2	3	4	5		5	6	6	4	4	8	1	2	3	4	5	6	7	8	9		201701004	8
51.91067015	3			3			1	1	1	1	2	1	1	1	2	1											6	1	3	5	1	1	1						6					201701004	8
67.31704414	1					5	1	2	2	1	2	1	1	3	2	1				4					4			1	3	5	2	2	1				4							201701004	8
67.31704414	1					5	1	1	1	1	1	6	1	6	2	1	1		3					3				3	5	6	2	2	3										10	201701004	8
67.31704414	1					5	1	1	1	1	1	7	1	7	2	1			3					3				3	4	6	3	2	3			3	4							201701004	8
67.31704414	1					5	1	1	2	1	1	5	1	7	2	1								3				7	1	6	1	2	4	1										201701004	8
67.31704414	1					5	2	1	2	1	2	1	2	1	2	1											6	11	1	1	1	1	1										10	201701004	8
67.31704414	1					5	1	3	1	1	1	6	1	6	2	1			3								6	1	2	2	3	3	8	1										201701004	8
72.61881582	2						1	1	2	1	1	1	1	2	2	1											6	10	3	4	2	2	1										10	201701004	8
75.73167465	1					5	2	1	1	1	1	7	1	4	2	1			3					3				3	2	4	2	1	4	1										201701004	8
75.73167465	1					5	2	1	2	1	2	1	2	1	2	1											6	11	2	2	1	3	1										10	201701004	8
75.73167465	1					5	1	1	2	1	2	1	2	1	2	1											6	11	3	4	2	2	1										10	201701004	8
89.04635438	2	1					1	1	2	1	2	1	1	1	2	1			3								6	1	4	3	1	1	1									9		201701004	8
90.67453646	2	1					2	1	2	1	2	1	2	1	2	1											6	11	2	5	1	1	1										10	201701004	8
91.58313188	1			3			2	1	1	1	2	1	2	1	2	1											6	11	2	6	1	1	1										10	201701004	8
100.2540129	1			3			2	1	1	1	2	1	1	2	1	1											6	5	4	5	2	1	4										10	201701004	8
100.2540129	1			3			2	1	1	1	2	1	2	1	2	1											6	11	6	6	2	1	1	1										201701004	8
108.3067059	1					5	2	1	2	1		2	2	1	2	1											6	11	3	6	2	2	1										10	201701004	8
118.0789281	1					5	1	1	2	1	2	1	1	1	2	1											6	4	5	3	1	1	1										10	201701004	8
118.0789281	1					5	1	1	2	1	2	1	1	3	2	1											6	10	4	4	2	2	2			3								201701004	8
118.0789281	1					5	1	1	2	1	2	1	1	5	2	1											6	4	4	4	3	2	1	1										201701004	8
118.0789281	1					5	1	1	1	1	2	1	1	1	2	1											6	4	4	5	1	2	2	1			4							201701004	8
118.0789281	1					5	1	1	2	1	2	1	1	2	2	1											6	1	4	6	2	2	3										10	201701004	8
118.0789281	1					5	2	1	1	1	2	1	1	6	2	1											6	4	3	6	2	1	3										10	201701004	8
118.0789281	1					5	2	1	2	1	2	1	1	1	2	1											6	4	3	4	2	1	1										10	201701004	8
118.0789281	1					5	2	1	2	1	2	1	2	1	2	1											6	11	3	4	4	2	1										10	201701004	8
122.0172869	1					5	1	3	1	2	1	7	1	5	1	1		2	3					3				1	2	4	3	2	1										10	201701004	8
137.2694477	1					5	2	1	2	1	2	1	2	1	2	1											6	11	3	5	1	2	1										10	201701004	8
137.2694477	1					5	2	1	2	1	2	1	2	1	2	1											6	11	4	4	1	1	1										10	201701004	8
137.2694477	1					5	2	1	1	2	2	1	1	2	2	1		2					2					2	2	3	2	2	1										10	201701004	8
137.2694477	1					5	2	1	2	1	2	1	2	1	2	1											6	6	1	1	3	3	1										10	201701004	8
175.4472998	1					5	2	1	2	1	2	1	2	1	2	1											6	11	3	5	1	1	6										10	201701004	8
184.8227216	1			3			2	1	2	1	2	1	2	1	2	1											6	11	4	3	2	1	1	1										201701004	8
199.4247781	1			3			2	1	2	1	2	1	2	1	1	1											6	11	4	6	1	1	1										10	201701004	8
55.32866385	2	1					2	1	2	1	2	1	1	2	2	1											6	11	3	4	2	2	2										10	201701005	9
89.54795117	1			3			1	1	1	1	2	1	2	1	2	1											6	1	4	6	1	1	1										10	201701005	9
89.54795117	1			3	4		2	1	2	1	2	1	1	7	2	1											6	4	4	5	2	1	1										10	201701005	9
106.9066037	1					5	2	1	2	1	2	1	1	5	2	1											6	4	4	5	3	2	1										10	201701005	9
106.9066037	1					5	2	1	2	1	1	1	2	1	1	1											6	11	4	5	3	2	8	1										201701005	9
106.9066037	1					5	2	1	2	1	2	1	1	2	2	1											6	11	3	3	1	1	1										10	201701005	9
115.4549519	1			3		5	2	1	2	1	2	1	1	1	2	1											6	4	4	4	1	2	1										10	201701005	9
115.4549519	1					5	2	1	2	1	2	1	2	1	2	1											6	11	2	5	1	2	1										10	201701005	9
116.7647908	1					5	2	1	2	1	2	1	2	1	2	1											6	11	2	3	1	1	1										10	201701005	9
116.7647908	1					5	2	1	2	1	2	1	2	1	2	1											6	11	3	4	1	2	1	1										201701005	9
116.7647908	1					5	2	1	2	1	2	1	2	1	2	1											6	11	4	5	1	2	1										10	201701005	9
119.1373765	1					5	2	1	2	1	2	1	1	4	2	1											6	4	4	5	3	2	2			3								201701005	9
119.1373765	1					5	2	1	2	1	2	1	2	1	2	1											6	11	3	3	3	2	1		2									201701005	9
119.1373765	1					5	2	1	2	1	2	1	2	1	2	1											6	11	3	5	2	2	1										10	201701005	9
126.6899457	2						1	3	1	1	1	1	1	2	2	1											6	1	2	6	2	2	3		2		4							201701005	9
126.6899457	5						1	1	2	1	2	1	1	1	2	1											6	1	4	4	1	1	1										10	201701005	9
134.2190155	1					5	2	1	2	1	2	1	1	7	1	2											6	4	2	6	3	2	1				4							201701005	9
134.2190155	1			3		5	2	1	1	1	2	1	1	5	2	1											6	11	4	4	2	2	1										10	201701005	9
134.2190155	1					5	2	1	2	1	2	1	2	1	2	1											6	11	3	2	1	2	1										10	201701005	9
134.2190155	1					5	1	2	1	7	2	1	1	6	1	1	1					1						10	4	4	2	2	5			3								201701005	9
134.2190155	1			3		5	1	7	1	2	2	1	1	4	1	2					5						6	1	3	5	3	2	3	1										201701005	9
134.2676313	1					5	1	1	2	1	2	1	1	1	2	1											6	1	4	5	3	2	3										10	201701005	9
134.2676313	1					5	2	1	2	1	2	1	2	1	2	1											6	11	3	5	1	2	1			3								201701005	9
134.2676313	1					5	2	1	2	1	2	1	1	4	2	1											6	4	3	4	3	2	1										10	201701005	9
134.2676313	1					5	2	1	2	1	2	1	2	1	2	1											6	11	5	6	2	2	1	1										201701005	9
171.5484709	1	1				5	1	1	1	1	2	1	1	5	2	1											6	1	4	6	2	2	1			3	4							201701005	9
192.5562476	1		2				2	1	2	1	2	1	1	5	2	1											6	4	3	5	2	2	1										10	201701005	9
261.2918496	1		2				2	1	2	1	2	1	2	1	2	1											6	11	2	2	1	2	1										10	201701005	9
460.3303268	1			3			2	1	2	1	2	1	2	1	2	1											6	11	4	3	2	2	1										10	201701005	9
460.3303268	1			3			2	1	2	1	2	1	2	1	2	1											6	11	2	4	1	1	1										10	201701005	9
73.35239525	5	1					2	1	2	1	2	1	1	3	2	1							2					4		1	2	2	1											201701005	10
98.17068937	1					5	1	2			1	3	1	2				2						3				2	3	2	2	3					4							201701005	10
98.17068937	1					5	1	1	1	3	1	2	2	1	2	1			3								6	3	3	4	1	2	1										10	201701005	10
98.17068937	1					5	2	1	2	1	2	1	2	1	2	1											6	11	3	5	1	2	1										10	201701005	10
98.17068937	1			3		5	2	1	1	1	2	1	2	1	2	1											6	2	2	3	2	1	2								8			201701005	10
98.17068937	1					5	1	1	1	2	1	6	2	1	2	1											6	1	2	2	3	2	1										10	201701005	10
98.17068937	1					5	2	1	2	1	2	1	2	1	2	1											6	11	4	4	2	2	1	1										201701005	10
101.2373141	1					5	2	1	2	1	2	1	2	1	2	1											6	11	3	5	1	1	1										10	201701005	10
105.9024397	5					5	2	1	2	1	1	1	1	1	1	1											6	11	1	1	2	2	1	1										201701005	10
105.9024397	5			3			2	1	2	1	2	1	2	1	2	1											6	11	4	4	1	1	1		2									201701005	10
110.5727186	1					5	2	1	2	1	2	1	2	1	2	1											6	11	3	5	3	2	1	1			4							201701005	10
110.5727186	1					5	2	1	2	1	2	1	2	1	2	1											6	11	3	4	1	1	2										10	201701005	10
110.5727186	1					5	2	1	2	1	2	1	2	1	2	1											6	11	3	4		1	1										10	201701005	10
110.5727186	1					5	2	1	2	1	2	1	2	1	2	1											6	11	5	6	1	2	3				4							201701005	10
110.5727186	1					5	2	1	2	1	2	1	2	1	2	1											6	11	3	3	1	1	1			3								201701005	10
110.5727186	1					5	2	1	2	1	2	1	2	1	2	1											6	11	3	4	1	1	2	1										201701005	10
110.5727186	1		2			5	2	1	2	1	2	1	2	1	2	1											6		2	2	2	2	1										10	201701005	10
110.5727186	1					5	2	1	2	1	1	1	2	1	2	1											6	11	5	5	3	2	1		2	3								201701005	10
110.5727186	1					5	2	1	2	1	2	1	2	1	2	1											6	11	4	3	2	2	1										10	201701005	10
112.8194853	1					5	1	7	2	1		5	1	6	1	5					5					5		11	6		2	3	8				4							201701005	10
112.8194853	1					5	2	1	2	1	2	1	2	1	2	1											6	11	3	5	1	1	1										10	201701005	10
118.7188747	1			3			2	1	2	1	2	1	2	1	2	1											6	11	4	2	1	1	1										10	201701005	10
118.7188747	1			3			2	1	2	1	2	1	2	1	2	1											6		4	4	1	4	1											201701005	10
119.9715395	5				4		1	1	2	1	2	1	2	1	2	1											6	11	4	3	2	2	3										10	201701005	10
119.9715395	5	1					1	1	1	1	1	1	1	1	2	1											6	11	6	1	4	1	1	1										201701005	10
127.1473781	1					5	2	1	2	1	2	1	2	1	2	1											6	11	3	4	1	1	1										10	201701005	10
127.1473781	1					5	2	1	2	1	2	1	2	1	2	1											6	11	2	2	1	1	1	1										201701005	10
127.1473781	1					5	2	1	2	1	2	1	2	1	2	1											6	11	2	4	1	1	1										10	201701005	10
127.1473781	1					5	2	1	2	1	2	1	2	1	2	1											6	11	4	4	1	1	1										10	201701005	10
127.1473781	1					5	2	1	2	1	2	1	1	1	2	1											6	11	2	1	1	2	1				4							201701005	10
127.1473781	1					5	2	1	2	1	2	1	2	1	2	1											6	11	3	2	1	1	1	1										201701005	10
141.7322398	1					5	2	1	2	1	2	1	2	1	2	1											6	11	3	4	1	1	1										10	201701005	10
157.9472794	1					5	2	1	2	1	2	1	1	2	2	1											6	4	5	6	1	1	1				4							201701005	10
157.9472794	1					5	2	1	2	1	2	1	2	1	2	1											6	11	1	1	1	1	1										10	201701005	10
157.9472794	1					5	2	1	2	1	2	1	2	1	2	1											6	11	2	2	1	1	1	1										201701005	10
157.9472794	1					5	2	1	1		2	1	2	1	2	1											6	2	3	2	1	1	1										10	201701005	10
177.9418767	1					5	1	1	1	4	2	1	1	5	2	1	1					1						4	2	3	2	4	1										10	201701005	10
177.9418767	1					5	1	2	1	2	1	2	1	1	1	1		2									6	4	1	1	3	4	2					5						201701005	10
182.3449315	1		2				2	1	2	1	2	1	2	1	2	1											6	11	4	4	1	2	3										10	201701005	10
185.3284831	1			3			2	1	2	1	2	1	2	1	2	1											6	11	4	5	1	1	1										10	201701005	10
196.6410965	1		2				2	1	2	1	2	1	2	1	2	1											6	11	3	4	1	1	1										10	201701005	10
223.9980501	1			3			2	1	2	1	2	1	2	1	2	1											6	11	4	3	1	2	1				4							201701005	10
223.9980501	1			3			2	1	2	1	2	1	2	1	2	1											6	11	6	6	1	1	1										10	201701005	10
227.431685	1					5	2	1	2	1	2	1	2	1	2	1											6	11	2	6	1	2	1										10	201701005	10
289.7407301	1			3							1	6	1	2	1	3				4					4			2	5	1	3	1	3	1										201701005	10
289.7407301	1			3			2	1	2	1	1	1	2	1	2	1											6	11	4	6	2	3	1										10	201701005	10
289.7407301	1		2	3			2	1	2	1	2	1	2	1	2	1											6		2	2	1	1	1										10	201701005	10
346.4096491	1		2				2	1	2	1	2	1	2	1	2	1											6		1	1	1	1	1	1										201701005	10
54.53242117	3			3			2	1	2	1	2	1	2	1	1	7											6	11	2	6														201701006	11
54.53242117	5					5	1	3	1	7	2	1	1	3	1	7	1					1						4	3	5		3	1	1			4		6					201701006	11
54.53242117	5			3	4		2	1	2	1	2	1	1	1	1	1											6	5	3	5	2	1	1										10	201701006	11
54.53242117	2						2	1	1	2	2	1	2	1	2	1										5		10	2	3	2	1	1										10	201701006	11
79.55650671	1					5	2	1	1	1	2	1	1	2	2	1											6	2	2	3	1	1	1	1			4							201701006	11
79.55650671	1					5	2	1	2	1	2	1	2	1	2	1											6	11	3	4	1	1	1										10	201701006	11
79.55650671	1			3		5	2	1	2	1	2	1	2	1	2	1											6	11	3	2	2	2	1										10	201701006	11
85.82223688	3		2				1	5	1	7	2	1			1	6					5			3				10	1	2	4	4	4		2									201701006	11
96.20854258	1			3			1	1	2	1	2	1	1	1	2	1											6	1	3	4	1	1	1	1										201701006	11
96.20854258	1			3			2	1	2	1	2	1	2	1	2	1											6	11	4	4	1	1	3	1										201701006	11
96.20854258	1			3			2	1	2	1		1	2	1	2	1											6	11	2	5	4	1	2											201701006	11
96.20854258	1			3			2	1	2	1	2	1	1	3	1	2		2					2					5	5	6	2	2	3						6					201701006	11
96.20854258	1			3			2	1	2	1	2	1	2	1	2	1											6	11		6	1	1	1	1										201701006	11
96.20854258	1	1		3			2	1	1	2	2	1	2	1	2	1											6	11	3	6	2	2	1										10	201701006	11
105.3173469	1			3			2	1		1	2	1	2	1	2	1											6	11	3	2	1	1	1										10	201701006	11
105.3173469	1			3			2	1	2	1	2	1	2	1	2	1											6	11	6	6	1	1	5										10	201701006	11
105.3173469	1			3			2	1	2	1	2	1	2	1	2	1											6	11	2	3	1	1	1		2									201701006	11
105.3173469	1			3			2	1	2	1	2	1	2	1	2	1											6	11	3	4	3	2	1	1										201701006	11
105.3173469	1			3			2	1	1																																			201701006	11
124.0425103	1	1		3		5	1	1	1	1	2	1	1	2	2	1	1				5						6	1	6	6	3	2	1	1										201701006	11
194.321583	1		2				2	1	2	1	2	1	1	1	2	1											6	4	3	3	1	1	1	1										201701006	11
194.321583	1		2				2	1	2	1	1	1	2	1	2	1											6	11	4	3														201701006	11
97.23573042	1					5	2	1	2	1	2	1	2	1	2	1											6	11	4	5	1	2	6										10	201701006	12
105.1824623	2					5	2	1	1	2	2	1	1	1	2	1											6	4	4	5	2	2	1										10	201701006	12
105.1824623	2						1		1	4	1	1	1	7	1	1	1					1						1	1	1	1	4	1										10	201701006	12
105.1824623	2						2	1	1	3	2	1	1	4	2	1											6	4	3	5	3	1	1										10	201701006	12
105.1824623	5						2	1	2	1	1	1	1	3	2	1											6	4	1	4	3	2	1										10	201701006	12
112.737873	1					5	1	2	1	2	2	1	1	2	2	1											6	4	4	6	2	1	4										10	201701006	12
112.737873	1					5	1	1	1	1	2	1	1	3	2	1											6	1	4	5	2	2	2	1		3	4							201701006	12
112.737873	1					5	1	1	1	1	2	1	2	1	2	1											6	11	2	2	2	2	1	1										201701006	12
112.737873	1					5	1	1	1	1	2	1	1	3	2	1											6	11	4	4	1	1	3										10	201701006	12
112.737873	1					5	2	1	2	1	2	1	1	2	2	1											6	4	4	4	3	2	8										10	201701006	12
112.737873	1					5	2	1	2	1	2	1	2	1	2	1											6	11	4	4	1	1	1			3								201701006	12
112.737873	1					5	2	1	2	1	2	1	2	1	2	1											6	11	4	5	1	1	1										10	201701006	12
125.6357788	1					5	1	5	1	4	1	1	1	7	2	1	1					1						4	4	5	4	3	4				4							201701006	12
125.6357788	1					5	2	1	2	1	2	1	1	1	2	1											6	4	3	5	1	1	1	1										201701006	12
125.6357788	1					5	2	1	2	1	2	1	2	1	2	1											6	11	5	6	1	1	8	1										201701006	12
125.6357788	1					5	1	1	2	1	1	1	1	1	2	1											6	3	3	6	2	2	1	1										201701006	12
125.6357788	1					5	2	1	2	1	2	1	1	3	2	1											6	11	5	5	1	1	4	1	2	3	4	5	6					201701006	12
125.6357788	1					5	2	1	2	1	2	1	2	1	2	1											6	11	3	5	1	1	1	1										201701006	12
125.6357788	1					5	1	1	1	2	2	1	1	3	2	1	1										6	4	3	4	1	3	4	1										201701006	12
125.6357788	1					5	1	4	1	3	1	1	1	6	1	1				4					4			1	5	6	2	1	8	1										201701006	12
125.6357788	1					5	2	1	2	1	2	1	2	1	2	1											6	11	3	5	1	1	1										10	201701006	12
129.4652458	5					5	2	1	2	1	2	1	2	1	2	1											6	11	3	4	2	2	1										10	201701006	12
130.9743304	3			3			2	1	2	1	2	1	2	1	2	1											6	11	4	5	2	1	1											201701006	12
130.9743304	2			3			1		2	1	1	1	2	1	2	1											6	1	4	6	3	1	5					5						201701006	12
140.3824089	1					5	2	1	2	1	2	1	2	1	2	1											6	11	3	3	1	1	2										10	201701006	12
140.3824089	1					5	2	1	2	1	2	1	2	1	2	1											6	11	3	5	1	2	2										10	201701006	12
140.3824089	1					5	1	1	1	1	2	1	1	1	2	1											6	4	6	6	3	2	1	1										201701006	12
140.3824089	1					5	1	6	1	3	1	1	1	6	2	1			3	4				3	4			4	4	4	1	1	4	1										201701006	12
141.5400527	1					5	1	6	1	4	1	7	1	2	2	1			3					3				3	6	6	2	2	8	1										201701006	12
141.5913203	1					5	1	1	2	1	1	1	1	1	2	1											6	1	3	5	2	2	3	1										201701006	12
153.3275031	1					5	2	1	2	1	1	1	2	1	2	1											6	11	4	4	1	2	3										10	201701006	12
153.3275031	1					5	2	1	2	1	2	1	2	1	2	1											6	11	3	5	1	1	1										10	201701006	12
156.4139464	1		2				2	1	2	1	2	1	2	1	2	1											6	11	3	2	1	1	1										10	201701006	12
156.4430196	1					5	1	1	1	1	2	1	1	3	2	1											6	1	3	4	2	2	1	1		3	4							201701006	12
176.311031	1					5	2	1	2	1	2	1	2	1	2	1											6	11	2	4	2	1	1										10	201701006	12
176.311031	1					5	2	1	2	1	2	1	2	1	2	1											6	11	2	2	1	1	1										10	201701006	12
205.6291046	1			3			2	1	2	1	2	1	2	1	2	1											6	11	4	5	3	3	5										10	201701006	12
230.468055	1			3			2	1	1	1	2	1	2	1	2	1											6	11	3	4	3	1	1										10	201701006	12
256.9888299	1			3			2	1	1	4	2	1	2	1	2	1											6	2	5	5	3	2	3	1	2									201701006	12
286.9812946	1			3			2	1	2	1	2	1	2	1	2	1											6	11	2	4	1	1	1										10	201701006	12
310.6106295	1			3			2	1	2	1	2	1	2	1	2	1											6	11	5	6	1	1	1	1	2									201701006	12
378.1285997	1		2				2	1	2	1	2	1	2	1	2	1											6	11	3	2	1	2	1										10	201701006	12
615.2846901	1				4		1	4	1	1	2	1	1	1	2	1											6	1	3	5	1	2	2	1										201701006	12
56.03056461	2					5	2	1	2	1	2	1	2	1	2	1											6	11	4	6	1	2	3										10	201701007	13
61.07709646	3					5	2	1	2	1	2	1	2	1	2	1											6	11	4	5	1	1	6	1										201701007	13
61.07709646	5						1	1	2	1	2	1	1	1	2	1											6	1	4	5	2	2	8										10	201701007	13
61.07709646	5					5	2	1	2	1	2	1	2	1	2	1											6	11	3	5	1	1	1										10	201701007	13
82.92147286	2					5	1	1	2	1	2	1	2	1	1	1											6	5	5	5	1	1	4										10	201701007	13
82.92147286	5					5	2	1	2	1	2	1	2	1	2	1											6	11	5	6	2	1	1										10	201701007	13
88.17999064	2						2	1	2	1	2	1	2	1	2	1											6	11	4	5	2	2	6										10	201701007	13
93.35823424	1			3			2	1	2	1	2	1	2	1	2	1											6	11	5	5	1	1	1										10	201701007	13
93.35823424	1			3			2	1	1	1	2	1	2	1	2	1											6	11	3	3	2	2	1	1										201701007	13
93.89787059	2						2	1	2	1	2	1	2	1	2	1											6	11	2	6	1	1	1										10	201701007	13
93.89787059	2					5	2	1	2	1	2	1	2	1	2	1											6	11	4	5	1	2	1										10	201701007	13
94.99237152	2						1	1	1	1	2	1	1	2	2	1											6	1	4	3	3	2	4										10	201701007	13
94.99237152	5					5	2	1	2	1	2	1	1	4	2	1											6	4		4	1	1	1										10	201701007	13
98.85163441	1			3														2					2					2	2	2	2	2	2		2									201701007	13
108.8361682	5	1					2	1	2	1	2	1	2	1	2	1											6	11	3	5	1	1	1										10	201701007	13
110.1047943	5				4		2	1	2	1	2	1	1	1	1	1											6	4		2	2	1	2	1										201701007	13
141.2605428							1		1	1	2	1	2	1	2	1	1										6	1	3	5	3	2	1	1										201701007	13
144.5443204	1		2				2	1	2	1	2	1	2	1	2	1											6	11	2	3	1	1	1										10	201701007	13
163.3794961	1			3		5	2	1	2	1	2	1	2	1	2	1											6	11	5	5	1	1	8	1										201701007	13
172.1100476	1			3			2	1	2	1	2	1	2	1	2	1											6	11	4	6	1	1	4										10	201701007	13
186.387503	1			3			2	1	2	1	2	1	2	1	2	1											6	11	4	4	1	1	1										10	201701007	13
186.387503	1			3			2	1	2	1	2	1	2	1	2	1											6	11	3	5	1	1	2										10	201701007	13
186.387503	1			3			2	1	2	1	2	1	2	1	2	1											6	11	4	4	1	1	4										10	201701007	13
186.387503	1			3			2	1	2	1	2	1	2	1	2	1											6	11	4	4	1	1												201701007	13
189.3716887	1					5	1	7	2	1	2	1	2	1	2	1											6	11	2	6	1	2	1										10	201701007	13
199.4911916	1			3			2	1	2	1	2	1	2	1	2	1											6	11	3	6	1	1	2										10	201701007	13
208.1402796	1			3			2	1	1	1	2	1	2	1	2	1											6	2	4	6	3	2	6		2									201701007	13
208.1402796	1			3			2	1	2	1	2	1	2	1	2	1											6	11	4	4	2	2	1										10	201701007	13
208.1402796	1			3			2	1	2	1	2	1	2	1	2	1											6	11	3	6	1	1	1	1	2									201701007	13
215.2521415	1			3			2	1	1	1	2	1	1	1	2	1											6	4	2	2	3	1	1										10	201701007	13
215.2521415	1			3			1	1	2	1	2	1	2	1	2	1											6	11	3	2	2	1	2										10	201701007	13
274.2471162	1		2				2	1	2	1	2	1	2	1	2	1											6	11	4	6	1	1	2	1										201701007	13
274.2471162	1		2				2	1	2	1	1	1	2	1	2	1											6	11	4	6	2	2	4										10	201701007	13
339.1927557	1		2				2	1	2	1	2	1	2	1	2	1											6	11	4	3	3	2	5	1										201701007	13
393.1552395	1		2				1	7	1	7	2	1	1	7				2								5		1	6	6	2	3	1										10	201701007	13
72.85708091	3					5	2	1	2	1	2	1	2	1	2	1											6	11	3	2	2	2	1										10	201701007	14
79.41913471	5					5	1	1	2	1	2	1	1	3	2	1											6	11	5	6	1	2	1										10	201701007	14
106.2900697	1		2			5	2	1	2	1	2	1	2	1	2	1											6	11	2	1	2	1	1	1										201701007	14
114.6612881	2			3			1	1	1	1	1	1	1	2	2	1	1						2					1	4	4	1	1	3			3								201701007	14
124.9773395	2						1	1	2	1	2	1	1	1	2	1											6	4	3	5	1	1	1										10	201701007	14
140.7073865	1			3			2	1	1	1	2	1	2	1	2	1											6	11	2	6	1	1	1	1										201701007	14
140.7073865	1			3			2	1	2	1	2	1	2	1	2	1											6	11	4	4	1	1	1	1										201701007	14
143.1703207	5					5	2	1	2	1	2	1	1	3	1	1											6	5	3	5	2	1	2										10	201701007	14
153.4544551	1					5	2	1	2	1	2	1	1	1	2	1											6	4	6	6	2	1	1	1										201701007	14
171.0105882	1					5	2	1	2	1	2	1	2	1	2	1											6	11	3	4	1	2	3	1										201701007	14
171.0105882	1					5	1	2	1	1	2	1	1	6	2	1			3					3				1	4	3	1	2	1										10	201701007	14
192.658874	1					5	2	1	2	1	2	1	1	3	2	1											6	4	4	6	3	2	5			3								201701007	14
192.658874	1					5	2	1	2	1	2	1	1	4	2	1											6	11	4	5	3	2	1				4							201701007	14
246.2418243	1			3		5	2	1	2	1	1	1	2	1	2	1											6	11	6	5	1	1	1	1										201701007	14
246.2418243	1					5	2	1	2	1	2	1	2	1	2	1											6	11	5	4	1	1	1										10	201701007	14
246.2418243	1					5	2	1	2	1	2	1	2	1	2	1											6	11	2	6	1	1	1	1										201701007	14
246.2418243	1					5	2	1	2	1	2	1	2	1	2	1											6	11	3	4	1	1	1	1										201701007	14
280.9189639	1			3			2	1	2	1	2	1	2	1	2	1											6	11	5	4	1	2	1										10	201701007	14
313.7042491	1			3			2	1	2	1	2	1	2	1	2	1											6	11	3	3	1	1	1										10	201701007	14
1952.19428	1					5	1	4	1	1	1		1	1	1	1	1	2	3	4	5			3				7	3		3	2	4							7				201701007	14
50.29878532	2						2	1	2	1	2	1	2	1	2	1											6	11	2	4	1	2	1										10	201701008	15
50.29878532	2					5	2	1	1	1	2	1	1	1	2	1											6	4	3	3	3	2	1										10	201701008	15
50.29878532	2	1					2	1	2	1	2	1	2	1	2	1											6	11	4	4	1	1	1										10	201701008	15
67.31704414	1					5	1	6	1	2	1	4	1	2	1	1			3					3				1	6	6	2	1	2										10	201701008	15
69.63832152	1					5	1		1	2	1	1	1	1	2	1											6	1	3	5	2	1	1	1										201701008	15
72.12540443	1					5	2	1	2	1	2	1	2	1	2	1											6	11	3	4	1	2	1				4							201701008	15
79.152315	2					5	2	1	2	1	2	1	2	1	2	1											6	11	5	5	1	1	1	1			4							201701008	15
81.88170518	2			3			1	1	1	2	2	1	1	2	1	1	1						2					1	4	1	3	3	5					5						201701008	15
81.88170518	5						2	1	2	1	2	1	2	1	2	1											6	11	2	6	2	1	1										10	201701008	15
81.88170518	5					5	1	1	2	1	2	1	2	1	2	1				4		1					6	1	3	4	1	2	1										10	201701008	15
84.21437414	1	1		3			2	1	2	1	2	1	2	1	2	1											6	11	4	3	1	2	1										10	201701008	15
84.21437414	1			3			2	1	2	1	2	1	2	1	2	1											6	11	4	4	2	1	1										10	201701008	15
89.11467814	1			3			2	1	2	1	2	1	2	1	2	1											6	11	4	4	1	1	2		2									201701008	15
89.62978556	2						1	1	1	1	2	1	1	1	2	1				4							6	4	5	6	2	1	1	1	2									201701008	15
90.67453646	2				4		2	1	2	1	2	1	1	1	2	1											6	11	5	3	2	1	1										10	201701008	15
95.4800123	1			3			2	1	2	1	2	1	2	1	2	1											6	11	2	4	1	2	3	1										201701008	15
96.0319131	2	1					2	1	2	1	2	1	2	1	2	1											6	11	4	4	2	2	3										10	201701008	15
97.15128906	2					5	1	1	2	1	2	1	2	1	2	1											6	1	2	4	2	2	1										10	201701008	15
97.18782157	1			3		5	2	1	2	1	2	1	2	1	1	1											6	11	3	5	2	1	2										10	201701008	15
104.1298088	1					5	2	1	2	1	2	1	1	2	2	1											6	4	2	3	1	1	1										10	201701008	15
104.1298088	1					5	2	1	2	1	2	1	2	1	2	1											6	4	4	5	3	1	1										10	201701008	15
104.9590472	1					5	1	1	1	1	2	1	1	2	2	1											6	1	4	5	1	1	2				4							201701008	15
109.8101481	1					5	2	1	2	1	2	1	2	1	2	1											6	11	3	5	2	2	1	1										201701008	15
109.8101481	1					5	2	1	2	1	2	1	2	1	2	1											6	11	4	5	1	2	3	1										201701008	15
109.8101481	1					5	2	1	2	1	2	1	2	1	2	1											6	11	3	6	1	1	2										10	201701008	15
109.8101481						5	1	5			1	2	1	1	2	1		2				1						1	2	6	2	1	1			3								201701008	15
109.8101481	1					5	2	1	2	1	2	1	1	1	2	1											6	4	4	6	2	2	1	1										201701008	15
112.0414199	1					5	2	1	2	1	1	1	1	1	1	1											6	4	5	6	1	1	8	1										201701008	15
112.0414199	1					5	2	1	2	1	2	1	2	1	2	1											6	11	3	6	3	2	1										10	201701008	15
112.0414199	1					5	1	1	1	1	1	1	1	5	2	1											6	2	3	3	1	1	1	1										201701008	15
112.456122	1					5	2	1	2	1	2	1	2	1	2	1											6	11	4	4	2	2	1	1										201701008	15
116.0428992	1					5	1	1	2	1	2	1	2	1	2	1											6	1	2	3	1	2	1										10	201701008	15
116.0428992	1					5	2	1	2	1	2	1	2	1	2	1											6	11	3	3	2	2	1										10	201701008	15
116.0428992	1					5	2	1	2	1	2	1	1	1	2	1											6	4	3	6		2	2	1										201701008	15
116.0428992	1					5	2	1	2	1	2	1	2	1	2	1											6	11	3	4	1	1	1		2									201701008	15
116.0428992	1					5	2	1	2	1	2	1	2	1	2	1											6	11	3	6	1	1	4										10	201701008	15
116.0428992	1	1				5	1	1	1	1	1	1	1	1	2	1	1					1						1	3	3	2	1	1										10	201701008	15
121.6802411	5			3			1	4	1	1	2	1	1	6	1	3											6	4	5	6	3	3	1										10	201701008	15
122.0172869	1					5	2	1	2	1	1	1	1	2	2	1									4			2	2	2	1	1	1										10	201701008	15
126.2247795	1					5	2	1	2	1	2	1	2	1	2	1											6	11	3	5	1	1	1										10	201701008	15
126.2704996	1					5	2	1	2	1	2	1	2	1	2	1											6	11	3	6	1	2	1										10	201701008	15
126.2704996	1					5	2	1	2	1	2	1	2	1	2	1											6	11	4	5	1	1	1										10	201701008	15
126.2704996	1			3		5	2	1	2	1	2	1	2	1	2	1	1					1							5	4	1	1	4	1										201701008	15
126.2704996	1					5	2	1	2	1	2	1	2	1	2	1											6	11	4	5	3	4	1	1			4							201701008	15
161.3308504	1					5	2	1	2	1	2	1	2	1	2	1											6	11	2	5	1	1	1										10	201701008	15
169.9519279	1			3			2	1	2	1	2	1	2	1	2	1											6	11	3	5	3	1	4	1	2									201701008	15
169.9519279	1			3			1	1	2	1	2	1	1	1	2	1											6	6	4	3	2	1	1	1										201701008	15
177.9153438	1			3			1	1	1	2	2	1	1	3	2	1											6		3	3	3	2	2		2									201701008	15
183.3791063	1			3			2	1	2	1	2	1	2	1	2	1											6	11	3	4	3	4	8	1										201701008	15
184.0503556	1			3			2	1	2	1	2	1	2	1	2	1											6	11	4	4	2	1	2										10	201701008	15
184.0503556	1			3			2	1	1	1	2	1	1	1	2	1											6	4	3	6	2	1	1	1										201701008	15
190.6235826	1			3			2	1	2	1	2	1	2	1	2	1											6	11	5	6	3	2	2										10	201701008	15
222.453236	1			3			2	1	2	1	2	1	2	1	2	1											6	11	4	3	1	1	1										10	201701008	15
222.453236	1	1		3			2	1	2	1	2	1	2	1	2	1											6	11	2	2	1	1	2										10	201701008	15
222.453236	1			3			1	1	1	1	2	1	1	2	2	1											6	10	6	6	3	1	1										10	201701008	15
51.26979768	5	1	2			5	2	1	2	1	2	1	1	2	2	1											6	4	3	5	2	2	1										10	201701008	16
74.79671571	1					5	2	1	2	1	1	2	1	2	2	1			3					3				3	4	6	1	1	3			3								201701008	16
74.79671571	1					5	1	5	1	2	1	7	1	7	2	1		2	3								6	3	3	5	4	2	8	1		3	4							201701008	16
80.68757314	2					5	2	1	2	1	2	1	1	1	2	1											6	11	6	6	1	1	4	1										201701008	16
97.09893436	2			3			1	1	1	1	2	1	1	4	2	1											6	10	4	5	3	1	2		2									201701008	16
98.23074783	2						2	1	2	1	2	1	2	1	2	1											6	11	3	4	1	2	1										10	201701008	16
105.2868067	1					5	2	1	2	1	2	1	2	1	2	1											6	11	2	3	1	1	1										10	201701008	16
105.2868067	1					5	1	4	1	3	2	1	1	4	1	3											6	1	3	4	3	2	6										10	201701008	16
105.2868067	1					5	2	1	2	1	2	1	2	1	2	1											6	11	4	3	1	1	8	1										201701008	16
105.2868067	1					5	1	1	2	1	2	1	1	2	2	1											6	4	4	6	2	2	3			3								201701008	16
105.2868067	1					5	1	1	1	1	2	1	1	1	2	1											6	4	4	4	3	4	8				4							201701008	16
105.2868067	1					5	1	2	1	1	2	1	2	1	2	1											6	1	4	6	1	2	1			3								201701008	16
105.2868067	1					5	2	1	2	1	2	1	2	1	2	1											6	11	4	5	1	1	8	1										201701008	16
105.2868067	1					5	2	1	2	1	2	1	2	1	2	1											6	11	2	3	1	1	1										10	201701008	16
114.9956273	1					5	2	1	2	1	2	1	1	5	1	2											6	4	5	4	3	1	7	1									10	201701008	16
116.6211636	1					5	1	1	2	1	2	1	1	1	2	1											6	1	3	6	1	1	1	1										201701008	16
116.6211636	1					5	2	1	2	1	2	1	1	1	2	1											6	4	2	6	3	2	1										10	201701008	16
116.6211636	1					5	2	1	2	1	2	1	2	1	2	1											6	11	3	3	2	2	2										10	201701008	16
116.6211636	1					5	2	1	2	1	2	1	2	1	2	1											6	11	3	5	2	2	1										10	201701008	16
116.6211636	1					5	1	1	2	1	2	1	1	1	2	1											6	1	3	6	2	1	3	1	2									201701008	16
116.6211636	1					5	2	1	2	1	2	1	1	2	2	1											6	4	3	5	1	1	1										10	201701008	16
117.3322647	1					5	1	1	1	1	1	1	2	1	2	1											6	2	4	6	2	1	1										10	201701008	16
117.3322647	1					5	1		1	1	1	7	1	6	1	1			3					3				3	3	4	4	2	6			3								201701008	16
117.3322647	1					5	1	1	2	1	1	5	1	6	1	2			3								6	3	2	6	1	1	1										10	201701008	16
117.3322647	1					5	2	1	1	1	1	7	2	1	1	6			3					3				2	2	5	4	2	1			3								201701008	16
117.3322647	1					5	2	1	2	1	2	1	2	1	2	1											6	11	3	5	1	1	1										10	201701008	16
117.3322647	1					5	1	1	2	1	1	6	1	6	2	1			3								6	3	3	5	3	1	7	1		3								201701008	16
117.3322647	1					5	1	1	2	1	2	1	1	4	2	1			3								6	4	6	6	2	2	8				4							201701008	16
117.3322647	1					5	2	1	1	1	2	1	1	3	2	1	1					1						2	5	4	3	2	5	1			4							201701008	16
117.3322647	1					5	2	1	2	1	2	1	1	2	2	1											6	11	4	5	2	2	1										10	201701008	16
117.3322647	1					5	2	1	2	1	2	1	1	1	2	1											6	4	4	4	1	1	1										10	201701008	16
117.3322647	1					5	2	1	2	1	2	1	1	2	2	1											6	4	4	5	2	1	1										10	201701008	16
135.5747632	1					5	1	1	1	2	1	7	1	4	2	1			3	4				3	4			3	4	5	4	1	2										10	201701008	16
135.5747632	1					5	2	1	2	1	2	1	1	2	2	1											6	4	3	6	3	2	1			3								201701008	16
135.5747632	1					5	2	1	2	1	2	1	2	1	2	1											6	11	3	4	1	2	2										10	201701008	16
135.5747632	1					5	2	1	2	1	2	1	2	1	2	1											6	11	3	6	1	2	2										10	201701008	16
135.5747632	1					5	2	1	2	1	2	1	2	1	2	1											6	11	4	4	1	2	2										10	201701008	16
173.2812838	1					5	2	1	2	1	2	1	2	1	2	1											6	11	5	6	1	1	2	1		3								201701008	16
173.2812838	1					5	2	1	2	1	2	1	2	1	2	1											6	11	2	5	1	1	1										10	201701008	16
173.2812838	1					5	2	1	2	1	2	1	2	1	2	1											6	11	4	5	1	2	5										10	201701008	16
192.0386752	1			3			2	1	2	1	2	1	2	1													6	11		2	1	1	1										10	201701008	16
192.7416224	1			3			2	1	2	1	2	1	1	2	1	2											6	4	4	4	2	2	1	1										201701008	16
52.48568903	2	1					1	1	1	3	2	1	1	1	2	1											6	4	3	6	2	1	1										10	201701009	17
70.24387214	1					5	1	7	1	7	1	7	1	7	1	7	1					1						2	6	6	1	1	1		2									201701009	17
70.24387214	1	1				5	1	2	1	2	1	1	1	5	2	1											6	10	6	6	2	3	8	1										201701009	17
75.77615564	2					5	1	1	1	1	2	1	1	1	1	1	1					1						4	2	2	3	1	1										10	201701009	17
75.77615564	2			3			2	1	2	1	2	1	1	2	2	1											6	6	2	4	4	1	1										10	201701009	17
75.77615564	2					5	1	2	1	4	1	6	1	1	1	1	1	2	3								6	1	5	5	2	2	1	1										201701009	17
75.77615564	2			3			2	1	2	1	2	1	2	1	2	1											6	11	3	5	1	2	1										10	201701009	17
75.77615564	5						1	1	1	2	2	1	2	1	2	1											6	1	4	4	2	2	1										10	201701009	17
82.59372	2					5	2	1	2	1	2	1	1	1	2	1											6	4	3	4	1	1	3										10	201701009	17
82.59372	3			3			1	1	1	1	2	1	1	1	1	1											6	1	2	6	2	2	1										10	201701009	17
82.59372	5						2	1	2	1	2	1	2	1	2	1											6	11	4	5	2	1	2										10	201701009	17
89.62978556	5					5	2	1	2	1	2	1	2	1	2	1											6	11	2	5	1	1	8										10	201701009	17
97.18782157	1					5	1	2	2	1	2	1	1	6	2	1											6	1	4	6	2	2	4	1		3	4							201701009	17
97.18782157	1					5	2	1	2	1	2	1	2	1	2	1											6	3	4	6	1	2	1			3								201701009	17
97.18782157	1					5	2	1	2	1	2	1	2	1	2	1											6	11	4	4	1	2	3										10	201701009	17
97.18782157	1					5	2	1	2	1	2	1	2	1	2	1											6	11	2	4	1	2	1										10	201701009	17
97.18782157	1					5	2	1	2	1	2	1	2	1	2	1											6	11	3	4	2	2	1										10	201701009	17
97.18782157	1					5	2	1	2	1	2	1	2	1	2	1											6	11	4	5	1	1	4			3								201701009	17
97.18782157	1			3	4	5	2	1	2	1	2	1	2	1	2	1											6	11	2	6	1	1	1										10	201701009	17
97.18782157	1					5	2	1	2	1	2	1	2	1	2	1											6	11	2	3	1	2	2										10	201701009	17
97.18782157	1					5	2	1	2	1	2	1	2	1	2	1											6	11	3	4	1	2	1										10	201701009	17
97.18782157	1					5	2	1	2	1	2	1	2	1	2	1											6	11	3	5	1	1	1										10	201701009	17
108.3067059	1					5	2	1	2	1	2	1	2	1	2	1											6	11	4	6	1	1	1										10	201701009	17
108.3067059	1					5	1	1	1	1	1	4	2	1	2	1			3	4				3	4			3	2	5	1	1	1	1										201701009	17
108.3067059	1					5	2	1	2	1	2	1	2	1	2	1											6	11	3	6	2	2	2										10	201701009	17
108.3067059	1					5	2	1	2	1	2	1	2	1	2	1											6	11	2	6	1	1	5										10	201701009	17
113.0156931	1					5	1		1	1	1	7	1	1	1	1	1	2	3		5						6	1	1	6	4	3	8	1		3								201701009	17
127.3223863	1					5	2	1	2	1	1	2	2	1	2	1											6	3	5	5	4	2	1	1		3								201701009	17
127.3223863	1					5	2	1	2	1	2	1	2	1	2	1											6	11	4	6	1	1	1	1										201701009	17
127.3223863	1					5	2	1	2	1	2	1	2	1	2	1											6	11	4	5	1	1	1										10	201701009	17
127.3223863	1					5	1	1	1	1	2	1	1	2	2	1											6	4	5	6	1	2	2										10	201701009	17
127.3223863	1					5	2	1	1	3	2	1	1	2	2	1											6	2	3	5	2	2	3										10	201701009	17
127.3223863	1					5	2	1	2	1	2	1	2	1	2	1											6	11	4	5	3	2	1										10	201701009	17
127.3223863	1					5	1	7	1	5	1	7	1	5	1	3	1	2	3		5	1	2	3				2	2	6	1	1	3	1	2	3	4	5		7				201701009	17
127.3223863	1					5	2	1	1	1	2	1	2	1	1	1											6	11	4	6	1	1	5	1										201701009	17
162.7337274	1						1				2	1	2	1	2	1											6	1		2	1	1	6										10	201701009	17
162.7337274	1					5	1	1	2	1	1	3	1	1	2	1											6	1	5	6	3	2	8										10	201701009	17
184.9737072	1			3			2	1	1	1	2	1	1	1	2	1											6	11	4	3	2	1	1										10	201701009	17
87.48413763	2						2	1	2	1	2	1	1	1	2	1											6	4	4	5	1	1	5	1										201701009	18
87.48413763	2	1			4		2	1	2	1	2	1	2	1	2	1											6	11	3	4	1	1	3										10	201701009	18
87.48413763	4			3			2	1	2	1	2	1	2	1	2	1											6	11	6	6	1	1	1										10	201701009	18
88.28527443	2				4		2	1	2	1	2	1	2	1	2	1											6	10	2	2	1	4	1										10	201701009	18
98.49517058	1			3			2	1	2	1	2	1	1	1	2	1											6	11	3	3	1	1	1										10	201701009	18
99.9716839	2	1					2	1	2	1	2	1	2	1	2	1											6		2	2	1	3	1										10	201701009	18
101.136983	2				4		1	1	1	1	2	1	1	1	2	1			3		5	1	2		4				3	4	3	4	1				4							201701009	18
107.4181186	1		2			5	2	1	2	1	2	1	2	1	2	1											6	11	4	4	2	1	1										10	201701009	18
107.4181186	1					5	2	1	2	1	2	1	2	1	2	1											6	11	3	4	1	1	2										10	201701009	18
118.3978648	1		2			5	2	1	2	1	2	1	2	1	2	1											6	11	2	2	1	2	1	1										201701009	18
118.3978648	1	1		3		5	2	1	1	1	2	1	1		2	1											6	9	5	6	3	2	6	1										201701009	18
119.7074118	1			3		5	2	1	2	1	2	1	2	1	2	1											6	11	2	4	2	1	1	1									10	201701009	18
120.8036335	1					5	2	1	2	1	2	1	2	1	2	1											6	11	4	4	1	1	2	1										201701009	18
127.2961177	2						2	1	2	1	2	1	2	1	2	1											6	11	4	5	2	1	1										10	201701009	18
127.2961177	2			3			1	1	2	1	1	1	2	1	2	1											6	1	1	2	1	1	1										10	201701009	18
128.4618331	2					5	2	1	2	1	2	1	2	1	2	1											6	11	3	3	2	1	2										10	201701009	18
128.4618331	2		2				2	1	2	1	2	1	2	1	2	1											6	11	3	5	2	1	2										10	201701009	18
128.4618331	2	1							2	1	2	1	2	1	2	1											6		5	5	1	1	1										10	201701009	18
128.4618331	2	1					2	1	2	1	2	1	2	1	2	1											6	11	3	3	2	1	1										10	201701009	18
128.4618331	2					5	1	1	2	1	2	1	2	1	2	1	1										6	1	1	4	2	1	1										10	201701009	18
128.4618331	5			3			2	1	2	1	2	1	1	1	2	1											6	2	3	5	2	2	1	1			4							201701009	18
130.0057313	2			3			1	1	1	1	2	1	1	1	1	1		2									6	4	4	4	1	1	1										10	201701009	18
130.0057313	4		2				2	1	2	1	2	1	2	1	2	1											6	11	3	1	2	2	1										10	201701009	18
131.19626	2						2	1	2	1	2	1	2	1	2	1											6	11	4	4	1	1	1										10	201701009	18
131.19626	2				4		2	1	2	1	2	1	2	1	2	1											6	11	4	4	1	1	4										10	201701009	18
131.19626	2	1			4		2	1	1	1	2	1	1	2	2	1											6	2	6	4	2	1	1	1										201701009	18
131.19626	2	1					2	1	2	1	2	1	2	1	2	1	1										6	7	4	4	2	2	3										10	201701009	18
131.19626	5						1	2	2	1	2	1	1	1	2	1											6	1	3	5	1	1	8	1										201701009	18
134.8612118	1					5	1	3	1	1	2	1	1	1	1	1			3		5						6	1	4	5	1	1	1	1						7				201701009	18
134.8612118	1					5	2	1	1	2	2	1	1	6	2	1											6	4	3	5	3	2	1										10	201701009	18
134.9100601	1					5	1	1	2	1	2	1	1	1	2	1		2							4			1	4	5	3	3	1	1										201701009	18
134.9100601	1			3		5	2	1	2	1	2	1	2	1	2	1											6	11	4	4	1	3	1	1										201701009	18
136.0962046	1					5	1	7	1	7	1	2	1	7	1	1	1		3								6	3	4	6	2	2	4	1	2		4							201701009	18
136.1455003	1					5	2	1	2	1	2	1	1	1	2	1											6	4	2	4	1	2	1										10	201701009	18
136.1455003	1					5	2	1	2	1	2	1	2	1	2	1											6	11	6	3	1	1	2	1										201701009	18
136.1455003	1					5	1	2	2	1	1	1	1	2	2	1											6	4	3	2	3	2	1										10	201701009	18
136.1455003	1					5	2	1	2	1	2	1	2	1	2	1											6	11		5	2	1	4	1			4							201701009	18
172.369277	1					5	1	2	2	1	2	1	1	1	2	1											6	1	3	4	3	3	7	1										201701009	18
181.5802177	1			3			1	1	1	2	2	1	1	5	1	2											6	1	3	5	3	1	1		2									201701009	18
219.5929744	1			3			2	1	1	1	2	1	2	1	2	1											6	11	4	6	2	2	4										10	201701009	18
239.8502198	1			3			1	1	1	3	2	1	1	1	2	1	1					1						2	3		2	2	1										10	201701009	18
239.8502198	1			3			2	1	2	1	2	1	2	1	2	1											6	11	3	3	2	1	8	1										201701009	18
239.8502198	1			3			2	1	1	1	2	1	2	1	2	1											6	11	4	3	1	2	2										10	201701009	18
239.8502198	1			3			2	1	1	2	2	1	1	2	1	1		2									6	2	3	5	4	2	1		2									201701009	18
462.5328643	1			3			2	1	2	1	2	1	2	1	2	1											6	11	3	3	1	2	1	1										201701009	18
69.08859314	3	1					1	6			1	5	1	2							5	1						5		4	1	2	8	1										201701010	19
111.8180259	1			3			2	1	2	1	2	1	1	5	2	1											6	4	3	4	2	1	1	1										201701010	19
138.5133643	1					5	2	1	2	1	2	1	2	1	2	1											6	11	3	5	2	2	2										10	201701010	19
138.5133643	1					5	2	1	2	1	2	1	2	1	2	1											6	11	3	6	1	1	1				4							201701010	19
138.5133643	1					5	2	1	2	1	2	1	2	1	2	1											6	11	3	5	1	1	1										10	201701010	19
138.5133643	1					5	2	1	2	1	2	1	2	1	2	1											6	11	2	4	1	1	1										10	201701010	19
138.5133643	1					5	2	1	2	1	2	1	2	1	2	1											6	11	3	4	1	1	1										10	201701010	19
138.5133643	1					5	2	1	2	1	2	1	2	1	2	1											6	11	4	5	1	2	1										10	201701010	19
138.5133643	1					5	2	1	2	1	2	1	2	1	2	1											6	11	4	5	1	1	2			3								201701010	19
138.5133643	1					5	2	1	2	1	2	1	2	1	2	1											6	11	4	6	1	2	1	1										201701010	19
138.5133643	1					5	2	1	2	1	2	1	2	1	2	1											6	11	4	6	4	1	3										10	201701010	19
138.5133643	1					5	2	1	2	1	2	1	2	1	2	1											6	11	5	6	1	1	6				4							201701010	19
138.5133643	1					5	1	5	1	6	2	1	1	1	1	1	1	2			5						6	1	4	5	2	1	7	1	2									201701010	19
144.1679528	1					5	2	1	2	1	2	1	2	1	2	1											6	11	3	5	2	2	1										10	201701010	19
148.7661758	1					5	1	3	1	3	1	6	1	2	2	1			3						4			3	3	5	2	1	1										10	201701010	19
148.7661758	1					5	1	2	1	2	2	1	2	1	2	1											6	2	3	6	1	1	2										10	201701010	19
148.7661758	1					5	2	1	2	1	1	5	1	1	2	1											6	4	2	6	2	1	1										10	201701010	19
150.2871754	2						2	1	2	1	2	1	2	1	2	1											6	11	3	5	1	1	1										10	201701010	19
150.2871754	2	1					1	1	1	5	1	1	1	3	1	1		2	3	4							6	4	5	6	1	2	2			3								201701010	19
153.4861745	2					5	1	1	1	1	2	1	1	1	2	1											6	4	5	6	1	1	2	1										201701010	19
159.2762783	1					5	2	1	2	1	2	1	2	1	2	1											6	11	3	4	1	1	1										10	201701010	19
159.2762783	1					5	2	1	2	1	2	1	2	1	2	1											6	11	4	5	2	2	2										10	201701010	19
159.2762783	1					5	2	1	2	1	2	1	2	1	2	1											6	11	3	5	1	1	1										10	201701010	19
159.2762783	1					5	2	1	2	1	2	1	2	1	2	1											6	11	2	4	1	1	2										10	201701010	19
159.2762783	1					5	2	1	2	1	2	1	2	1	2	1											6	11	3	5	1	2	2			3								201701010	19
159.2762783	1					5	2	1	2	1	2	1	2	1	2	1											6	11	4	6	1	2	1										10	201701010	19
159.2762783	1		2			5	2	1	2	1	2	1	2	1	2	1											6	11	3	5	1	2	1										10	201701010	19
159.2762783	1					5	2	1	2	1	2	1	2	1	2	1											6	11	5	5	1	1	1										10	201701010	19
159.2762783	1					5	2	1	2	1	2	1	2	1	2	1											6	11	3	4	1	1	2										10	201701010	19
159.2762783	1					5	2	1	2	1	2	1	2	1	2	1											6	11	3	6	3	2	3										10	201701010	19
167.5985341	1					5	2	1	2	1	2	1	2	1	2	1											6	11	6	6	1	1	1										10	201701010	19
167.5985341	1					5	1	6	1	2	1	6	1	1	2	1	1	2	3		5	1		3				3	4	6	3	2	4	1		3								201701010	19
167.5985341	1					5	1	7	1	7	1	7	1	3	1	3	1	2	3	4	5	1	2	3	4	5		3	3	6	4	4	8	1	2	3								201701010	19
167.5985341	1					5	1	5	1	3	1	7	1	1	1	1			3						4			3	4	5	3	3	7			3								201701010	19
167.5985341	1					5	2	1	1	2	1	1	2	1	2	1											6	2	2	2	2	2	1										10	201701010	19
167.5985341	1					5		1	1	2	2	1	1	2	2	1											6	2	3	4	3	2	1										10	201701010	19
167.5985341	1					5	2	1	1	1	2	1	2	1	2	1											6	11	3	4	1	3	1										10	201701010	19
167.5985341	1					5	2	1	2	1	2	1	2	1	2	1											6	11	4	6	2	1	2										10	201701010	19
167.5985341	1					5	2	1	2	1	1	1	2	1	2	1											6	3	2	6	2	1	3	1										201701010	19
167.5985341	1					5	1	2	1	2	1	7	1	1	2	1			3					3				3	2	5	2	1	2			3								201701010	19
167.5985341	1					5	1	1	1	2	1	7	1	1	2	1											6	3	3	6	3	2	1										10	201701010	19
214.2116163	1					5	1	1	1	3	2	1	1	1	1	1	1										6	2	4	6	3	2	8	1										201701010	19
243.486814	1			3			2	1	1	1	2	1	1	1	2	1											6	2	3	5	2	2	2		2									201701010	19
280.6001689	1			3			2	1	2	1	2	1	2	1	2	1											6	11	4	5	1	1	1										10	201701010	19
280.6001689	1			3			2	1	2	1	2	1	1	1	2	1											6	11	5	5	1	1	1	1										201701010	19
280.6001689	1			3			2	1	2	1	2	1	2	1	2	1											6	11	4	3	1	2	1										10	201701010	19
77.414273	3					5	1	2	1	1	2	1	1	7	2	1											6	1	3	6	3	1	8			3	4							201701010	20
77.414273	5					5	1	1	2	1	2	1	2	1	2	1											6	11	4	3	4	1	1										10	201701010	20
112.9384868	1					5	2	1	2	1	2	1	2	1	2	1											6	11	3	5	1	2	1	1										201701010	20
112.9384868	1					5	2	1	1	1	2	1	1	1	2	1											6	2	3	3	2	2	1					5						201701010	20
112.9384868	1					5	2	1	2	1	2	1	2	1	2	1											6	11	3	5	1	1	1										10	201701010	20
112.9384868	1					5	2	1	2	1	2	1	2		2	1											6	11	4	6	3	2	1	1										201701010	20
112.9384868	1	1				5	2	1	1	1	2	1	2	1	2	1											6	2		3	3	2	1										10	201701010	20
127.1267625	5			3			2	1	2	1	2	1	1	1	2	1											6	11	5	4	2	2	5										10	201701010	20
128.6085891	2	1					2	1	1	1	2	1	1	2	2	1											6	11	5	2	1	1	3				4							201701010	20
137.846733	1					5	2	1	1	1	1	1	1	2	2	1											6	11	5	5	2	2	1										10	201701010	20
137.846733	1					5	1	1	1	1	1	1	1	1	1	1											6	10	2	4	1	1	2										10	201701010	20
137.846733	1					5	2	1	2	1	2	1	2	1	2	1											6	11	3	4	1	1	2										10	201701010	20
137.846733	1					5	2	1	2	1	2	1	1	1	2	1											6	11	3	5	1	1	2										10	201701010	20
137.846733	1					5	2	1	2	1	2	1	2	1	2	1											6	11	4	5	1	1	5										10	201701010	20
137.846733	1					5	2	1	2	1	2	1	2	1	2	1											6	11	4	6	1	1	2	1										201701010	20
137.846733	1					5	1	1	1	1	1	1	1	1	2	1											6	2	2	4	3	3	6	1										201701010	20
137.846733	1					5	2	1	1	2	2	1	2	1	2	1											6	2	4	5	2	2	2										10	201701010	20
137.846733	1					5	2	1	2	1	2	1	2	1	2	1											6	11	2	2	1	1	4										10	201701010	20
137.846733	1					5	2	1	2	1	2	1	2	1	2	1											6	11	4	6	1	2	1										10	201701010	20
137.846733	1					5	2	1	2	1	2	1	2	1	2	1											6	11	5	5	2	2	1										10	201701010	20
149.5085982	1			3			2	1	2	1	2	1	2	1	2	1											6	11	5	3	1	2	4										10	201701010	20
153.6172467	1					5	1	2	2	1	2	1	2	1	2	1											6	11	1	6	1	1	1										10	201701010	20
153.6172467	1			3		5	2	1	1	1	2	1	2	1	1	1	1										6	6	3	4	2	2	5	1										201701010	20
153.6172467	1					5		1	2	1	2	1	1	1								1						1	1	6	1	1	1				4							201701010	20
153.6172467	1					5	1	1	2	1	2	1	1	1	2	1											6	1	4	1	1	1	4	1	2									201701010	20
153.6172467	1					5	2	1	1	1	1	1	1	1	2	1	1										6	3	2	5	3	2	1										10	201701010	20
153.6172467	1					5	2	1	2	1	2	1	2	1	2	1											6	11	2	5	2	1	1										10	201701010	20
153.6172467	1					5	2	1	2	1	2	1	2	1	2	1											6	11	4	6	1	1	1										10	201701010	20
176.0908567	1					5	1	5	1	1	1	1	1	3	1	2											6	1	3	5	1	2	5										10	201701010	20
176.0908567	1					5	1	1	1	1	1	1	1	1	1	3											6	4	4	6	1	1	4										10	201701010	20
176.0908567	1					5	2	1	1	2	2	1	2	1	2	1											6	2	3	4	1	2	1										10	201701010	20
176.0908567	1					5	2	1	2	1	2	1	2	1	2	1											6	11	4	6	1	2	8	1										201701010	20
176.0908567	1					5	1	1	1	1	2	1	1	1	2	1											6	2	3	5	2	2	1										10	201701010	20
176.0908567	1			3		5	1	2	1	1	2	1	1	1	2	1											6	4	4	6	2	2	5	1			4							201701010	20
252.3469349	1	1		3					2	1	2	1	1	2	2	1											6	11	3	5	1	1	1										10	201701010	20
252.3469349	1			3			2	1	2	1	2	1	2	1	2	1											6	11	3	5	1	1	1										10	201701010	20
281.7976567	1			3			2	1	2	1	2	1	2	1	2	1											6	11	3	4	2	2	1										10	201701010	20
76.05612786	2						2	1	2	1	2	1	2	1	2	1											6	11	4	4	2	1	3										10	201701011	21
110.9571099	1					5	1	1	1	1	1	1	1	7	2	1	1		3	4							6	1	3	6	2	2	2										10	201701011	21
119.6958962	2				4		2	1	2	1	2	1	2	1	2	1											6	11	1	1	2	1	1										10	201701011	21
160.1924139	1					5	1	1	2	1	1	2	2	1	2	1	1		3								6	1	3	5	2	1	1	1										201701011	21
160.1924139	1					5	2	1	1	1	2	1	2	1	2	1											6	11	3	3	1	1	1										10	201701011	21
160.1924139	1					5	2	1	2	1	2	1	2	1	2	1											6	11	5	4	1	1	1										10	201701011	21
160.1924139	1					5	2	1	2	1	2	1	2	1	2	1											6	11	3	4	1	1	1										10	201701011	21
160.1924139	1					5	2	1	2	1	2	1	2	1	2	1											6	11	3	4	1	1	2										10	201701011	21
160.1924139	1			3		5	2	1	2	1	2	1	2	1	2	1											6	11	5	5	3	2	2		2		4							201701011	21
173.0015434	1					5	2	1	2	1	2	1	2	1	2	1											6	11	3	3	1	1	1											201701011	21
178.5194109	1					5	2	1	2	1	2	1	1	1	2	1											6	4	4	4	1	2	1	1										201701011	21
178.5194109	1	1				5	1	1	2	1	1	1	1	1	2	1		2									6	1	4	5	2	2	1	1			4							201701011	21
178.5194109	1					5	2	1	2		1	1	2	1	2	1											6	11	3	4	3	2	1				4							201701011	21
201.1182409	1					5			2	1	2	1	2	1	2	1						1						2	2	3	2	1	1	1										201701011	21
257.0539396	1					5	2	1	2	1	2	1	2	1	2	1											6	11	4	6	2	2	1			3								201701011	21
257.0539396	1					5	2	1	2	1	2	1	2	1	2	1											6	11	3	4	1	2	2										10	201701011	21
257.0539396	1					5	1	1	2	1	2	1	1	2	2	1			3								6	1	4	5	3	2	1			3								201701011	21
257.0539396	1					5	2	1	2	1	2	1	2	1	2	1											6	11	5	3	1	1	1										10	201701011	21
431.4880589	1		2				1	1	2	1	2	1	2	1	2	1											6	1	4	6	1	2	4										10	201701011	21
69.84487742	2						2	1	2	1	2	1	1	1	2	1											6		6	6	2	1	1										10	201701011	22
69.84487742	3					5	1	1	2	1	2	1	1	1	2	1											6	4		3	2	2	1										10	201701011	22
74.38538528	2						2	1	2	1	2	1	1	2	2	1											6	11	2	2	3	2	1	1										201701011	22
74.38538528	2						2	1	2	1	1	1	1	1	2	1											6	11	2	2	2	2	1										10	201701011	22
76.13562964	5					5	2	1	2	1	2	1	2	1	2	1											6	11	3	4	2	2	1										10	201701011	22
99.55318468	1					5	1	1	1	1	1	6	1	1	2	1											6	3	3	5	4	2	2			3								201701011	22
99.55318468	1					5	2	1	2	1	2	1	1	1	2	1											6	4	5	6	2	1	3										10	201701011	22
99.55318468	1					5	2	1	2	1	1	1	2	1	1	1											6	6	6	5	1	1	1										10	201701011	22
99.55318468	1					5	1	2	1	6		4			1	1	1					1						1	1	1	3	1	1			3								201701011	22
99.55318468	1					5	1	1	2	1	2	1	1	1	2	1				4							6	1	4	6	1	2	8	1		3	4							201701011	22
99.55318468	1					5	2	1	2	1	2	1	2	1	2	1											6	11	1	1	4	3	1										10	201701011	22
101.8956126	1					5	1	5	1	1	1	6	1	7	1	1	1	2	3								6	1	3	5	3	1	8	1	2	3	4							201701011	22
101.8956126	1					5	1	7	1	5	1	6	1	4	1	2	1	2	3			1							2	1	4	1	3						6					201701011	22
101.8956126	1					5	2	1	2	1	2	1	2	1	2	1											6	11	6	6	1	1	1	1		3								201701011	22
101.8956126	1					5	1	1	1	3	2	1	1	5	2	1											6	2	3	6	1	2	5	1										201701011	22
101.8956126	1					5	2	1	2	1	2	1	2	1	2	1											6	11	4	5	1	2	1										10	201701011	22
101.8956126	1					5	1	1	1	6	1	2	1	5	1	1	1					1						3	3	6	2	3	1					5						201701011	22
101.8956126	1					5	1	1	1	1	1	7	1	1	2	1	1	2	3								6	3	2	6	4	2	8	1		3								201701011	22
101.8956126	1					5	1	1	1	5	2	1	1	2	1	1											6	5	2	5	1	1	2										10	201701011	22
101.8956126	1					5	2	1	2	1	2	1	2	1	2	1											6	11	3	3	2	2	1										10	201701011	22
107.393818	4					5	1				1	1			1	2	1									5		4	1	4	4	1	1	1										201701011	22
119.8102758	2	1					2	1	2	1	2	1	1	1	2	1											6	4	3	5	1	1	2										10	201701011	22
123.2234645	1			3			1	1	2	1	2	1	1	2	2	1											6	11	4	3	2	2	3	1										201701011	22
143.7281936	1					5	2	1	2	1	2	1	2	1	2	1	1										6	11	2	4	1	2	1	1										201701011	22
158.873084	1					5	1	1	1	1	2	1	2	1	2	1											6	11	3	3	2	3	4			3					8			201701011	22
158.873084	1					5	1	2			1	1	1	2	2	1	1	2			5		2					6	3	3	3	3	1										10	201701011	22
158.873084	1					5	1	1	2	1	2	1	2	1	2	1											6	1	2	1	1	1	2	1										201701011	22
158.873084	1					5	1	1	2	1	2	1	1	1	1	1											6	11	4	4	3	2	1										10	201701011	22
158.873084	1					5	1	1	1	1	2	1	1	1	1	1											6	5	6	4	1	1	1										10	201701011	22
158.873084	1					5	2	1	1	1	2	1	2	1	2	1											6	10	2	4	2	2	1	1										201701011	22
158.873084	1					5	2	1	2	1	2	1	2	1	2	1											6	11	2	3	2	2	1										10	201701011	22
158.873084	1					5	2	1	2	1	2	1	2	1	2	1											6	11	4	6	2	2	3										10	201701011	22
180.4477551	1					5	2	1	2	1	2	1	2	1	2	1											6	11	3	6	2	2	1										10	201701011	22
180.4477551	1					5	2	1	2	1	2	1	2	1	2	1											6	11	4	6	1	2	2	1										201701011	22
180.4477551	1					5	1	1	1	1	2	1	1	3	2	1											6	4	4	6	2	3	4	1			4							201701011	22
180.4477551	1					5	2	1	1	1	1	5	1	5	2	1											6	3	2	6	3	2	1										10	201701011	22
184.6935846	1					5	2	1	2	1	2	1	2	1	2	1											6	11	2	5	1	1	1		2									201701011	22
236.0612012	1					5	2	1	2	1	2	1	1	1	2	1											6	4	4	5	1	2	2										10	201701011	22
236.0612012	1					5	1	1	2	1	2	1	1	1	2	1											6	4	3	6	2	2	1	1			4							201701011	22
351.2879862	1		2				1				1	7			1	2			3						4			5	6	6	3	4	3						6					201701011	22
87.84104531	1					5	2	1	2	1	2	1	2	1	2	1											6	11	3	5	2	1	1			3								201701012	23
87.84104531	1					5	2	1	2	1	2	1	2	1	2	1											6	11	3	5	1	1	1										10	201701012	23
93.69711499	1					5	2	1	1	1	2	1	2	1	2	1											6	11	3	4	1	1	1										10	201701012	23
93.69711499	1		2		4	5	2	1	2	1	2	1	2	1	2	1											6	11	2	6	1	1	1										10	201701012	23
101.0765345	4					5	1	7	1	2	1	7	1	7	1	1						1						2	1	2	2	3	4							7				201701012	23
126.2078955	2				4		1	3	1	4	1	4			1	4		2									6	3	5	3	1	4	3								8			201701012	23
150.7497248	1					5	2	1	2	1	2	1	2	1	2	1											6	11	3	6	1	1	1										10	201701012	23
150.7497248	1	1				5	1	3	1	7	1	7	1	7	2	1			3					3				1	4	6	3	2	8	1	2									201701012	23
150.7497248	1					5	1		1	4	1	7	1	1	1	6			3					3				3	3	5	4	3	7			3								201701012	23
150.7497248	1					5	2	1	1	3	1	3						2					2					2	2	2	2	2	2		2									201701012	23
169.8331812	1					5	1	5	1	5	1	7	1	1	1	1	1		3			1						3	4	6	2	2	2										10	201701012	23
169.8331812	1					5	1	7	1	7	1	7	2	1	1	4	1	2	3	4	5	1	2	3	4	5		3	1	1	4	4	3		2									201701012	23
246.7333048	1			3			2	1	2	1	2	1	2	1	2	1											6	11	5	6	1	2	8	1										201701012	23
246.7333048	1			3			1	1	1	1	1	1	1	1	2	1			3								6	2	4	2	2	2	2					5						201701012	23
276.5374338	1			3			2	1	1	1	2	1	1	2					3			1						2	1	5	3	4	5				4							201701012	23
276.5374338	1			3			2	1	1	5	1	1	2	1	1	2		2							4			2	3	6	2	3	1			3								201701012	23
582.4760636	1			3			2	1	2	1	2	1	2	1	2	1											6	11	2	4	1	1	1										10	201701012	23
67.73748888	5					5	2	1	2	1	2	1	2	1	2	1											6	11	3	3	1	1	1										10	201701012	24
98.82117597	1					5	2	1	2	1	1	1	2	1	2	1											6	3	4	5	2	2	5	1										201701012	24
98.82117597	1					5	1	2	2	1	2	1	2	1	2	1											6	1	3	2	2	2	1										10	201701012	24
98.82117597	1					5	1	1	1	1	1	1	1	7	2	1											6	3	2	2	1	1	1										10	201701012	24
98.82117597	1					5	1	1	2	1	2	1	2	1	2	1											6	11	3	5	2	2	1			3								201701012	24
98.82117597	1					5	2	1	2	1	2	1	2	1	2	1											6	11	3	4	2	2	1			3								201701012	24
98.82117597	1					5	2	1	2	1	2	1	2	1	2	1											6	11	4	5	2	2	1										10	201701012	24
98.82117597	1					5	2	1	1	1	1	1	1	2	2	1											6	3	2	5	1	2	2										10	201701012	24
98.82117597	1					5		1	1	1	2	1	1	2	2	1											6	4	2	5	2	2	1										10	201701012	24
98.82117597	1					5	2	1	2	1	2	1	2	1	2	1											6	11	2	5	2	2	1										10	201701012	24
98.82117597	1					5	2	1	2	1	2	1	2	1	2	1											6	11	2	5	2	1	1										10	201701012	24
108.296287	5					5	2	1	2	1	2	1	1	1	2	1											6	4	4	6	1	1	1			3								201701012	24
108.296287	2					5	2	1	2		2	1	2	1	2	1												11	4	6	2	2	1										10	201701012	24
118.0396806	2					5	1	1	1	1	2	1	1	1	1	1											6	2	4	6	1	1	3										10	201701012	24
130.8200234	1			3			2	1	2	1	2	1	2	1	2	1											6	11	3	4	1	1	1	1										201701012	24
144.9359935	1					5	2	1	2	1	2	1	2	1	2	1											6	11	4	3	2	2	1										10	201701012	24
154.0794996	1					5	2	1	1	1	2	1	1	2	2	1											6	4	3	4	2	2	3	1			4							201701012	24
154.0794996	1					5	2	1	2	1	2	1	1	2	2	1											6	4	4	5	2	2	2										10	201701012	24
154.0794996	1					5	2	1	2	1	2	1	1	1	2	1											6	4	3	4	2	1	5										10	201701012	24
154.0794996	1					5	2	1	2	1	2	1	2	1	2	1											6	11	2	6	1	2	1										10	201701012	24
154.0794996	1					5	2	1	2	1	2	1	2	1	2	1											6	11	4	6	1	2	1										10	201701012	24
154.0794996	1					5	2	1	2	1	2	1	2	1	2	1											6	11	3	3	1	1	1										10	201701012	24
154.0794996	1					5	2	1	2	1	2	1	2	1	2	1											6	11	3	3	1	1	6	1										201701012	24
154.0794996	1					5	2	1	2	1	2	1	2	1	2	1											6	11	3	3	1	1	1										10	201701012	24
154.0794996	1					5	2	1	2	1	2	1	2	1	2	1											6	11	3	4	2	2	1			3								201701012	24
154.0794996	1					5	2	1	2	1	1	1	1	1	2	1											6	4	3	4	2	1	1										10	201701012	24
154.0794996	1					5	2	1	2	1	2	1	2	1	2	1											6	11	3	5	1	1	1										10	201701012	24
181.9641228	1					5	1	1	1	2	2	1	1	3	2	1											6	4	4	4	2	2	1	1			4							201701012	24
181.9641228	1					5	2	1	1	2	1	2	1	2	2	1											6	1	3	1	1	1	1	1										201701012	24
181.9641228	1					5	2	1	1	1	2	1	2	1	2	1											6	11	4	6	2	2	1										10	201701012	24
181.9641228	1					5	2	1	1	1	1	1	2	1	1	1	1					1						1	1	1	1	1	1	1										201701012	24
181.9641228	1					5	2	1	2	1	2	1	2	1	2	1											6	11	4	6	2	2	1										10	201701012	24
181.9641228	1					5	2	1	2	1	2	1	2	1	2	1											6	11	2	2	1	1	1										10	201701012	24
181.9641228	1					5	2	1	1	2	1	5	1	4	2	1											6	3	4	6	2	2	2										10	201701012	24
228.938665	1					5	2	1	2	1	2	1	2	1	2	1											6	11	4	4	2	4	1			3								201701012	24
232.572612	1					5	2	1	2	1	2	1	2	1	2	1											6	11	5	5	1	2	1										10	201701012	24
232.572612	1					5	2	1	2	1	2	1	2	1	2	1											6	11	4	6	1	2	2										10	201701012	24
232.572612	1					5	2	1	2	1	2	1	1	1	2	1											6	11	3	5	2	2	1	1										201701012	24
232.572612	1					5	2	1	2	1	2	1	2	1	2	1											6	11	3	3	1	1	1										10	201701012	24
232.572612	1					5	2	1	2	1	2	1	1	1	2	1											6	11	4	2	2	1	1										10	201701012	24
232.572612	1					5	2	1	2	1	2	1	2	1	2	1											6	11	1	1	2	1	1										10	201701012	24
232.572612	1					5	2	1	2	1	2	1	2	1	2	1											6	11	3	3	2	1	1										10	201701012	24
232.572612	1					5	2	1	2	1	2	1	2	1	2	1											6	11	3	4	1	2	1										10	201701012	24
232.572612	1					5	2	1	2	1	2	1	2	1	2	1											6	11	4	5	1	1	2										10	201701012	24
264.3571123	1			3			2	1	2	1	2	1	2	1	2	1											6	11	2	2	1	1	1										10	201701012	24
92.23309757	1					5	2	1	1	1	2	1	2	1	2	1											6	2	4	5	3	3	2			3								201701013	25
92.23309757	1					5	2	1	2	1	2	1	2	1	2	1											6	11	2	4	2	2	1										10	201701013	25
92.23309757	1					5	1	2	2	1	1	7	1	1	2	1			3								6	1	3	5	1	1	1	1	2	3	4		6	7				201701013	25
99.49721369	2						2	1	2	1	2	1	2	1	2	1											6	11	3	3	1	1	1	1										201701013	25
118.0396806	2						2	1	2	1	2	1	2	1	2	1											6	11	3	4	2	1	1										10	201701013	25
133.159944	1					5	1	1	1	4	2	1	2	1	2	1											6	1	3	5	3	2	2										10	201701013	25
133.159944	1					5	1	1	2	1	2	1	1	1	2	1				4							6	1	6	6	2	2	5										10	201701013	25
144.9359935	1					5	1		1	1	1	1	1	6	2	1			3					3				1	2	6	3	1	1										10	201701013	25
145.4390325	1					5	2	1	2	1	2	1	2	1	2	1											6	11	4	4	2	3	1										10	201701013	25
145.4390325	1					5	2	1	2	1	2	1	2	1	2	1											6	11	4	4	1	2	1	1										201701013	25
145.4390325	1					5	2	1	2	1	2	1	2	1	2	1											6	11	3	3	1	1	3											201701013	25
148.3942603	1					5	2	1	2	1	2	1	2	1	2	1											6	11	3	4	2	1	1										10	201701013	25
148.3942603	1					5	2	1	2	1	2	1	2	1	2	1											6	11	6	4	2	1	1										10	201701013	25
157.8015341	2						2	1	2	1	2	1	2	1	2	1											6	11	4	5	1	1	1	1										201701013	25
157.8015341	5	1					2	1	2	1	2	1	1	1	2	1							2					11	6	6	2	1	1	1										201701013	25
161.5175622	1					5	2	1	2	1	2	1	2	1	2	1											6	11	3	6	1	1	1										10	201701013	25
161.5175622	1					5	2	1	2	1	1	1	2	1	2	1											6	3	2	5	1	1	2			3								201701013	25
161.5175622	1					5	2	1	2	1	1	1	2	1	2	1											6	3	5	5	1	1	1										10	201701013	25
161.5175622	1					5	1	1	1	1	1	1	1	6	2	1	1	2									6	2	2	4	2	2	1				4							201701013	25
161.5175622	1					5	2	1	2	1	2	1	2	1	2	1											6	11	2	1	1	1	1										10	201701013	25
161.5175622	1					5	2	1	2	1	2	1	2	1	2	1											6	11	2	3	2	1	1			3								201701013	25
167.1795378	1					5	2	1	2	1	2	1	2	1	2	1											6	11	4	5	4	2	8	1										201701013	25
167.1795378	1					5	2	1	2	1	2	1	2	1	2	1											6	11	4	4	3	2	2										10	201701013	25
167.2400922	1					5	2	1	2	1	2	1	2	1	2	1											6	11	3	5	2	1	1										10	201701013	25
167.2400922	1					5	2	1	2	1	1	1	2	1	2	1											6	11	4	5	1	1	8	1		3								201701013	25
181.9641228	1					5	1	1	1	1	2	1	1	1	2	1			3								6	1	4	5	1	1	1			3								201701013	25
181.9641228	1					5	2	1	2	1	2	1	2	1	2	1											6	11	4	6	3	2	2										10	201701013	25
181.9641228	1					5	2	1	2	1	2	1	2	1	2	1											6	11	2	6	1	1	2										10	201701013	25
181.9641228	1					5	2	1	2	1	2	1	2	1	2	1											6	11	3	3	1	1	1										10	201701013	25
181.9641228	1	1				5	2	1	2	1	2	1	2	1	2	1											6	11	4	6	1	2	4										10	201701013	25
213.6760873	1					5	2	1	2	1	2	1	2	1	2	1											6	11	4	5	1	1	1										10	201701013	25
213.6760873	1					5	2	1	2	1	2	1	2	1	2	1											6	11	5	3	1	3	1										10	201701013	25
232.572612	1					5	1	2	2	1	2	1	2	1	2	1											6	1	4	6	3	2	6	1						7				201701013	25
232.572612	1					5	2	1	2	1	2	1	1	1	2	1											6	11	3	4	1	2	2										10	201701013	25
232.572612	1					5	2	1	2	1	2	1	1	1	2	1											6	4	6	6	2	2	3				4							201701013	25
232.572612	1					5	2	1	2	1	2	1	1	2	2	1											6	4	2	6	1	1	1										10	201701013	25
232.572612	1					5	2	1	2	1	2	1	2	1	2	1											6	11	2	4	1	2	1	1										201701013	25
232.572612	1					5	2	1	2	1	2	1	2	1	2	1											6	11	4	4	2	2	1										10	201701013	25
232.572612	1					5	2	1	2	1	2	1	2	1	2	1											6	11	3	4	2	2	3										10	201701013	25
239.8427998	1	1					2	1	2	1	2	1	2	1	2	1											6	11	3	4	1	2	1			3								201701013	25
245.0006536	1	1		3			1	2	2	1	2	1	2	1	1	1		2	3					3				1	3	5	3	2	3										10	201701013	25
70.68294529	4	1							2	1		7	2	1	1	2	1						2					2	1	1	1	1	1		2									201701013	26
94.59804879	1					5	2	1	1	1	1	1	1	1	1	1	1					1						1	1	1	1	1	1	1										201701013	26
94.59804879	1					5	1	1			1	6	1	2	1	2	1						2					4	1	3	1	1	8	1										201701013	26
94.59804879	1					5	1	1	1	1	2	1	1	7	2	1											6	11	4	6		1	1						6					201701013	26
94.59804879	1					5	2	1	2	1	2	1	2	1	2	1											6	11	1	1	1	1	1										10	201701013	26
94.59804879	1					5	2	1	2		1	7	2	1	1		1					1						1	1	1	1	1	1	1										201701013	26
94.59804879	1					5	1	7	2	1	1	1	1	2	1	4	1						2					2	2	3	4	2	4			3								201701013	26
102.0484243	5					5	2	1	2	1	2	1	2	1	2	1											6	11	4	4	2	1	1										10	201701013	26
110.7561006	1					5	2	1	2	1	2	1	2	1	2	1											6	11	4	2	3	2	1											201701013	26
110.7561006	1					5	2	1	2	1	1	7	2	1	2	1											6	3	3	5	3	1	1			3								201701013	26
110.7561006	1					5	2	1	2	1	2	1	2	1	2	1											6	11	2	2	2	2	1										10	201701013	26
110.7561006	1					5	2	1	2	1	2	1	2	1	2	1											6	11	4	4	1	2	2										10	201701013	26
110.7561006	1					5	1	2	1	1	1	1	1	1	1	1	1					1						1	1	1	1	1	3			3								201701013	26
110.7561006	1					5	2	1	1	5	1	2	1	4	2	1											6	3	2	6	2	2	1										10	201701013	26
114.3984418	1			3											1	3		2							4			2	3	4	1	3	2				4							201701013	26
114.3984418	1			3			1	5		2								2					2					2	2	2	2	2	2		2									201701013	26
125.2294241	1			3			2	1	1	4	2	1	2	1	2	1											6	2	3	3	2	1	4	1	2									201701013	26
133.9385484	1			3			1	1	2	1	2	1	1	1	2	1											6	2	6	6	3	1	1	1										201701013	26
133.9385484	1			3			2	1	1	1	2	1	1	2	2	1											6	11	4	1	1	2	1										10	201701013	26
136.5743016	1					5	2	1	2	1	2	1	2	1	2	1											6	11	4	6	1	1	5	1										201701013	26
136.5743016	1					5	2	1	2	1	2	1	2	1	2	1											6	11	2	3	1	1	1										10	201701013	26
136.5743016	1					5	2	1	2	1	2	1	2	1	2	1											6	11	4	6	1	1	1										10	201701013	26
136.5743016	1					5	2	1	1	1	2	1	1	1	2	1											6	11	4	4	1	1	1	1										201701013	26
136.5743016	1					5	1	1	1	1	2	1	1	4	1	3											6	5	3	4	3	1	1	1										201701013	26
146.6195432	1			3			1	4	2	1	2	1	2	1	2	1											6	11	4	6	1	1	3										10	201701013	26
146.6195432	1			3			2	1	2	1	2	1	1	1	2	1											6	4	3	3	1	2	1	1		3								201701013	26
147.4949056	1					5	1	1	2	1	2	1	1	5	2	1											6	4	3	5	1	1	1	1										201701013	26
147.4949056	1					5	2	1	2	1	2	1	2	1	2	1											6	11	5	6	1	1	8										10	201701013	26
152.1992413	1					5	1			4	1	2			1	2	1								4			3	2	2	2	1	1		2									201701013	26
152.1992413	1	1				5	2	1	2	1	2	1	2	1	2	1											6	11	2	2	1	1	1	1										201701013	26
171.4661926	1	1	2	3	4	5	1	1	2	1	1	1	2	1				2							4			3	5		3	3	1	1										201701013	26
171.4661926	1					5	1	1	1	1	1	1	1	1	1	1	1					1						1	1	1	1	1	1	1										201701013	26
171.4661926	1					5			1	3	1	4	1	3	1	4							2					4	2	1	2	2	3					5						201701013	26
172.6881348	1					5	1	7	1	2	2	1	1	5	2	1	1					1						1	3	6	2	1	1	1			4							201701013	26
172.6881348	1					5	2	1	2	1	2	1	2	1	2	1											6	11	4	5	1	1	1	1										201701013	26
172.6881348	1					5	1	1	1	1	2	1	1	6	1	2			3								6		3	5	3	2	6	1	2	3	4							201701013	26
172.6881348	1					5	1	1	2	1	2	1	1	3	2	1											6	1	4	5	2	2	6	1	2									201701013	26
172.6881348	1					5	2	1	1	1	1	2	2	1	1	2											6	3	6	5	3	2	6			3								201701013	26
172.6881348	1			3		5	1	1	1	2	2	1	1	1	2	1											6	2	4	6	2	1	1										10	201701013	26
172.6881348	1			3		5	2	1	2	1	2	1	2	1	2	1											6	11	5	5	2	3	6										10	201701013	26
172.6881348	1	1				5	1	6	1	3	1	5	1	4	2	1	1		3	4					4			1	5	5	2	1	8	1	2	3				7	8			201701013	26
172.6881348	1					5	1	3	1	7	2	1	1	2	1	1	1					1						1	3	6	2	1	1	1	2									201701013	26
172.6881348	1					5	2	1	2	1	2	1	2	1	2	1											6	11	3	6	2	2	1	1										201701013	26
172.6881348	1					5	1	1	1	1	1	1	1	3	1	1											6	1	3	5	1	1	8	1										201701013	26
189.4849079	1	1							1	4	1	2			1	4		2										4	2	2	3	1	1					5						201701013	26
195.8496343	1				4		1	1	2	1	2	1	1	1	2	1											6	11	3	4	1	1	1										10	201701013	26
219.1549613	1					5	1	3	1	2	2	1	1	2	2	1	1										6	4	6	4	3	2	3				4							201701013	26
270.5284796	1				4		1	2	1	5	1	4	1	2	1	1	1	2				1	2					1	2	6	1	2	3										10	201701013	26
454.9883982	1				4		1	3	1	1	1	2							3						4			4	1	4	4	4	6					5						201701013	26
60.21110122	2						2	1	2	1	2	1	2	1	2	1											6	11	3	5	1	4	1										10	201701014	27
102.6558554	3			3			1	1	1	1	2	1	2	1	2	1											6	11	3	4	1	4	1	1										201701014	27
137.3872439	1					5	1	3	2	1	2	1	1	1	2	1			3					3				1	4	5	2	2	1	1										201701014	27
150.0561446	1					5	1	4	1	5	2	1	1	1	2	1			3					3				2	3	6	2	2	4										10	201701014	27
150.0561446	1					5	1	1	1	1	1	3	1	2	1	1	1	2	3		5						6	3	5	6	4	3	4	1	2			5	6					201701014	27
150.0561446	1					5	2	1	2	1	2	1	2	1	2	1											6	11	4	6	1	1	3	1										201701014	27
152.3647007	1					5	2	1	2	1	1	1	2	1	1	2		2	3	4			2					3	5	6	2	2	4			3								201701014	27
152.3647007	1					5	2	1	2	1	2	1	2	1	2	1											6	11	3	5	1	2	1	1		3								201701014	27
152.3647007	1					5	2	1	2	1	2	1	2	1	2	1											6	11	4	5	1	1	1										10	201701014	27
152.3647007	1					5	2	1	2	1	2	1	2	1	2	1											6	11	5	4	3	3	1			3								201701014	27
152.3647007	1					5	2	1	2	1	1	1	1	1	2	1											6	11	5	6	1	1	3										10	201701014	27
152.3647007	1					5	2	1	2	1	2	1	2	1	2	1											6	11	4	6	1	1	5										10	201701014	27
152.3647007	1			3		5	2	1	2	1	2	1	2	1	2	1											6	11	4	6	1	1	2										10	201701014	27
152.3647007	1	1			4	5	2	1	2	1	2	1	2	1	2	1											6	11	3	4	1	2	4	1		3								201701014	27
152.3647007	1					5	2	1	2	1	2	1	2	1	2	1											6	11	3	5	2	1	4	1	2									201701014	27
152.3647007	1					5	2	1	1	1	1	1	2	1		1											6	2	3	4	1	1	1										10	201701014	27
152.3647007	1	1				5	1	1	2	1	2	1	1	2	2	1			3					3				1	5	6	1	1	1	1	2									201701014	27
168.834792	5						2	1	2	1	2	1	2	1	2	1											6	11	3	4	1	2	1	1										201701014	27
168.834792	5				4		2	1	2	1	2	1	2	1	2	1											6	11	4	5	2	1	3										10	201701014	27
172.5493015	1					5	1	1	1	1	2	1	1	1	2	1	1				5						6	2	3	6	3	3	2	1			4							201701014	27
172.5493015	1					5	2	1	2	1	2	1	2	1	2	1											6	11	5	5	2	2	1			3								201701014	27
172.5493015	1					5	1	1	2	1	1	1	2	1	2	1	1			4							6	1	5	6	3	1	1	1										201701014	27
172.5493015	1					5	1	1	2	1	2	1	1	1	2	1											6	4	4	5	2	1	1										10	201701014	27
172.5493015	1					5	2	1	2	1	2	1	2	1	2	1											6	11	4	3	1	1	1	1										201701014	27
175.2039062	1					5	1	1	1	1	1	1	2	1	2	1	1										6	1	2	4	2	2	1	1										201701014	27
175.2039062	1					5	2	1	1	1	2	1	1	1	2	1	1										6	4	4	6	3	3	1			3								201701014	27
175.2039062	1					5	2	1	2	1	2	1	2	1	2	1											6	11	2	4	1	2	1	1										201701014	27
175.2039062	1	1				5	2	1	2	1	2	1	2	1	2	1											6	11	2	2	3	2	1	1										201701014	27
203.5010355	1					5	1	1	2	1	2	1	2	1	2	1											6	1	6	6	1	1	6	1										201701014	27
223.8511391	1					5	1	1	1	1	2	1	1	1	2	1				4							6	1	3	4	2	1	2	1		3								201701014	27
251.5057784	1			3			1	3	2	1	2	1	2	1	2	1	1					1						1	4	5	3	2	2	1										201701014	27
308.6601858	1			3			2	1	2	1	2	1	2	1	2	1											6	11	6	6	1	1	1	1										201701014	27
335.7899868	1	1					2	1	2	1	2	1	2	1	2	1											6	11	4	4	1	1	4	1										201701014	27
600.6784406	1			3			1	1	2	1	1	1	2	1	2	1											6	1	3	5	1	2	1										10	201701014	27
65.6848377	3			3			2	1	1	3	2	1	2	1	2	1											6	2	4	4	2	2	2		2									201701014	28
71.60090561	3					5	1	1	1	1	2	1	1	2	2	1											6	2	4	1	2	1	1										10	201701014	28
127.5890417	2						2	1	2	1	2	1	2	1	2	1											6	11	2	5	2	2	2	1										201701014	28
127.5890417	2				4		2	1	2	1	2	1	2	1	2	1											6	11		2		2	1										10	201701014	28
129.0762567	2					5	2	1	1	1	2	1	2	1	2	1											6	2	3	6	2	2	1	1										201701014	28
138.3479938	1					5	1	1	2	1	2	1	2	1	2	1											6	1	3	5	2	2	1	1										201701014	28
138.3479938	1					5	2	1	2	1	2	1	2	1	2	1											6	11	3	6	3	2	2	1	2									201701014	28
138.3479938	1					5	2	1	2	1	2	1	2	1	2	1											6	11	4	5	1	1	1										10	201701014	28
138.3479938	1					5	2	1	2	1	2	1	2	1	2	1											6	11	2	3	2	1	2										10	201701014	28
138.3479938	1					5	2	1	2	1	2	1	2	1	2	1											6	11	3	5	2	2	3										10	201701014	28
138.3479938	1			3		5	2	1	1	1	2	1	2	1	2	1											6	2	4	5	2	3	6	1										201701014	28
138.3479938	1					5	2	1	2	1	2	1	2	1	2	1											6	11	4	5	2	1	2	1										201701014	28
147.7346798	2						2	1	2	1	2	1	2	1	2	1											6	11	4	2	2	1	1										10	201701014	28
147.7346798	2					5	2	1	2	1	2	1	2	1	2	1											6	11	4	4	1	1	1										10	201701014	28
147.7346798	2			3			2	1	2	1	2	1	2	1	2	1											6	11	2	4	1	1	1	1										201701014	28
147.7346798	5	1					1	1	2	1	1	6	1	5	2	1											6	3	5	4	3	2	8			3								201701014	28
149.4567183	2						2	1	2	1	2	1	2	1	2	1											6	11	3	4	2	1	1										10	201701014	28
151.1054883	1					5	1	2	2	1	1	4	2	1	2	1			3					3				1	5	5	2	2	6			3								201701014	28
151.1054883	1					5	2	1	1	1	1	1	2	1	2	1											6	11	3	5	2	2	1										10	201701014	28
151.1054883	1					5	2	1	2	1	2	1	2	1	2	1											6	11	4	5	2	2	1										10	201701014	28
151.1054883	1					5	2	1	2	1	2	1	2	1	2	1											6	11	5	5	1	2	4			3								201701014	28
154.1758549	1					5	1	1	1	1	1	4	1	1										3				3	6	2	3	2	8		2									201701014	28
154.1758549	1					5	2	1	2	1	2	1	2	1	2	1											6	11	2	2	2	3	1	1										201701014	28
160.1924139	1					5	2	1	2	1	2	1	2	1	2	1											6	11	2	5	1	2	1										10	201701014	28
160.1924139	1					5	2	1	2	1	2	1	2	1	2	1											6	11	4	5	1	2	1			3								201701014	28
160.1924139	1					5	1	1	1	1	1	1	1	2	2	1											6	1	4	4	2	2	5	1	2		4							201701014	28
160.1924139	1					5	1	1	1	2	2	1	1	1	1	1											6	1	4	5	3	2	8	1										201701014	28
160.1924139	1					5	2	1	2	1	2	1	2	1	2	1											6	11	4	6	1	1	6	1										201701014	28
160.1924139	1					5	1	2	1	1	1	1	1	4	2	1											6	1	5	5	2	2	5	1										201701014	28
160.1924139	1					5	2	1	2	1	1	1	2	1	2	1											6	11	5	6	1	2	3	1										201701014	28
167.4394631	2					5	2	1	2	1	2	1	2	1	2	1											6	11	3	3	3	3	1	1										201701014	28
167.4394631	2	1					2	1	2	1	2	1	2	1	2	1											6	11	4	4	1	1	1										10	201701014	28
173.75594	1					5	2	1	2	1	2	1	2	1	2	1											6	11	4	5	1	1	1										10	201701014	28
178.5194109	1					5	1	1	1	1	2	1	2	1	2	1											6	2	3	6	3	2	1	1	2									201701014	28
178.5194109	1					5	2	1	2	1	2	1	1	2	2	1											6	4	4	6	3	2	1	1		3	4							201701014	28
178.5194109	1					5	2	1	2	1	2	1	2	1	2	1											6	11	3	6	2	3	1										10	201701014	28
178.5194109	1					5	2	1	2	1	2	1	2	1	2	1											6	11	2	2	2	3	1										10	201701014	28
178.5194109	1					5	2	1	2	1	2	1	2	1	2	1											6	11	3	5	1	1	1	1			4							201701014	28
178.5194109	1					5	1	1	2	1	1	1	1	1	2	1											6	3	6	6	1	1	1	1										201701014	28
222.0011296	1					5	2	1	2	1	2	1	2	1	2	1											6	11	2	3	1	2	1										10	201701014	28
327.47854	1			3			1	1	2	1	2	1	2	1	2	1											6	10	3	5	2	2	1	1										201701014	28
66.90122358	2					5	1	1	2	1	2	1	1	1	2	1											6	4	3	5	2	1	1	1										201701015	29
66.90122358	2					5	2	1	2	1	2	1	1	2	2	1											6	4	5	4	2	2	8	1	2	3	4							201701015	29
66.90122358	2					5	1	2	1	2	2	1	2	1	2	1											6	1	4	6	1	1	2	1										201701015	29
66.90122358	5	1					1	2	1	2	2	1	2	1	2	1			3								6	1	4	4	2	1	1										10	201701015	29
66.90122358	2					5	2	1	2	1		1	2	1	2	1											6	11	5	6	1	1	1			3								201701015	29
68.15855438	5					5	2	1	2	1	2	1	2	1	2	1											6	11	3	3	1	1	1										10	201701015	29
72.92684831	2						2	1	2	1	2	1	2	1	2	1											6	11	3	3	1	1	3										10	201701015	29
72.92684831	2					5	1	1	2	1	2	1	1	1	2	1											6	1	5	5	1	1	1										10	201701015	29
72.92684831	2					5	2	1	2	1	2	1	2	1	2	1											6	11	3	4	1	1	4										10	201701015	29
72.92684831	2					5	2	1	2	1	2	1	2	1	2	1											6	11	4	6	2	1	1										10	201701015	29
72.92684831	5				4		1	1	1	1	1	1	1	1	2	1	1	2									6	3	4	6	1	1	1				4							201701015	29
97.60116145	1					5	1	3	1	1	1	7	1	1	2	1			3					3				1	3	4	1	1	1	1		3								201701015	29
97.60116145	1					5	2	1	2	1	2	1	2	1	2	1											6	11	3	2	1	1	1	1										201701015	29
97.60116145	1					5	1	4	1	1	1	6	1	2	2	1	1		3		5			3				10	3	4	2	2	1	1										201701015	29
97.60116145	1					5	1	1	2	1	1	1	1	1	2	1				4							6	3	3	5	1	2	1	1										201701015	29
97.60116145	1			3		5	1	1	1	1	2	1	1	1	2	1											6	4	3	5	1	2	1	1	2		4							201701015	29
97.60116145	1					5	1	6	1	1	1	1	1	2	2	1	1					1						1	2	6	1	3	8	1										201701015	29
97.60116145	1					5	2	1	2	1	2	1	1	4	2	1											6	4	4	5	2	2	3										10	201701015	29
98.40383771	2					5	2	1	2	1	2	1	2	1	2	1											6	11	3	4	1	1	1										10	201701015	29
98.40383771	2	1					2	1	2	1	2	1	1	1	2	1											6	4	5	5		2	1										10	201701015	29
98.40383771	2	1					2	1	2	1	2	1	2	1	2	1											6	11		4	2	1	3										10	201701015	29
98.40383771	5	1					2	1	2	1	2	1	2	1	2	1											6	11	3	2	2	1	3										10	201701015	29
107.2572098	2	1					2	1	2	1	2	1	1	2	1	3	1	2					2					10	3	6	2	1	8										10	201701015	29
107.2572098	5						2	1	2	1	2	1	2	1	2	1											6	11	5	6	1	1	2										10	201701015	29
118.0301384	1			3			1	1	1	3	2	1	2	1	2	1											6	1	4	5	1	1	1	1										201701015	29
118.0301384	1			3			1	1	2	1	2	1	2	1	2	1											6	11	2	2	4	1	1										10	201701015	29
118.0301384	1			3			2	1	1	1	2	1	1	1	2	1											6	11	5	4	4	1	5	1										201701015	29
120.7569447	1			3			1	1	1	2	2	1	1	3	1	1												11	6	6		4	8										10	201701015	29
122.8706675	2					5	2	1	2	1	2	1	2	1	2	1											6	11	2	2	3	2	1										10	201701015	29
129.2049614	1			3			2	1	2	1	2	1	2	1	2	1											6	11	5	6	1	2	1										10	201701015	29
152.1772835	1					5	1	1	1	1	1	2	1	2	1	1			3								6	2	5	6	3	2	8	1										201701015	29
152.1772835	1			3		5	2	1	2	1	2	1	2	1	2	1											6	11	4	5	2	2	1										10	201701015	29
152.1772835	1			3		5	2	1	2	1	2	1	2	1	2	1											6	11	2	6	1	1	2			3								201701015	29
152.1772835	1					5	1	1	1	2	1	1	1	1	1	1											6	1	2	6	1	2	1										10	201701015	29
152.1772835	1					5	1	1	2	1	2	1	2	1	2	1											6	1	4	4	1	1	1										10	201701015	29
161.3032134	1		2				1	7	1	7	1	7	1	7	1	7					5	1						2	2	6	4	4	8	1										201701015	29
165.3424	1					5	1	6	1	1	2	1	1	6	1	2			3					3				1	4	5	1	2	8	1		3	4							201701015	29
165.3424	1					5	2	1	2	1	2	1	2	1	2	1											6	11	4	5	1	2	1										10	201701015	29
165.3424	1					5	1	3	1	5	1	7	1	4	1	1	1	2	3								6	3	5	6	3	2	3	1	2	3								201701015	29
165.3424	1					5	1	1	1	5	1	7	1	5	2	1											6	3	4	6	2	3	6	1		3								201701015	29
165.3424	1					5	2	1	2	1	2	1	2	1	2	1											6	11	3	3	2	1	1			3								201701015	29
165.3424	1					5	2	1	2	1	2	1	2	1	2	1											6	11		4	1	1	2	1										201701015	29
211.3279984	1					5	2	1	1	2	1	4	1	7	2	1	1	2				1	2					1	5	5	2	2	2		2									201701015	29
222.6207862	1			3			2	1	2	1	2	1	2	1	2	1											6	11	1	1	1	1	1										10	201701015	29
222.6207862	1			3			2	1	2	1	2	1	2	1	2	1											6	11	4	5	1	1	1										10	201701015	29
222.6207862	1			3			2	1	1	7	2	1	1	1	1	1											6	10	6	6	3	1	1										10	201701015	29
222.6207862	1			3			2	1	2	1	2	1	2	1	2	1											6	11	2	4	2	2	1										10	201701015	29
222.6207862	1			3			2	1	1	2	2	1	2	1	2	1											6	10	4	6	1	1	8									9		201701015	29
238.3967445	1		2				2	1	2		2	1	2	1	2	1												11		6	1	2	1										10	201701015	29
240.2091069	1			3			1		1	7	2	1	2	1	2	1											6	11	2	1	1	1	5		2									201701015	29
240.2091069	1			3			2	1	2	1	2	1	2	1	2	1											6	11	5	4	3	1	2			3								201701015	29
240.2091069	1			3			2	1	1	1	2	1	1	1	2	1											6	4	6	6	1	2	1										10	201701015	29
577.2157055	1	1					1		1	1	2	1	1	2	1	1	1					1						1	4	5	3	2	5	1			4	5			8			201701015	29
62.03568005	2					5	2	1	2	1	2	1	2	1	2	1											6	11	4	6	1	2	1										10	201701015	30
62.03568005	2					5	2	1	2	1	2	1	2	1	2	1											6	11	3	5	1	2	1										10	201701015	30
62.03568005	2					5	2	1	2	1	2	1	2	1	2	1											6	11	3	4	1	2	1										10	201701015	30
67.62307752	2			3			2	1	2	1	2	1	1	1	2	1											6	4	3	3	2	1	1	1										201701015	30
67.62307752	2						2	1	2	1	2	1	1	1	2	1											6	4	2	5	1	1	1										10	201701015	30
67.62307752	2		2				2	1	2	1	2	1	2	1	2	1											6	11	4	4	1	2	1										10	201701015	30
90.50289517	1					5	2	1	2	1	2	1	2	1	2	1											6	11	4	5	1	1	1	1	2		4							201701015	30
90.50289517	1					5	2	1	1	1	1	1	1	2								1						1	1	1	4	2	2											201701015	30
97.63074359	2				4		2	1	2	1	2	1	2	1	2	1											6	11	1	2	1	1	1										10	201701015	30
106.4145605	2					5	1	1	2	1	2	1	1	1	2	1											6	1	4	5	1	1	1	1										201701015	30
106.4145605	2	1																									6	11	1	1	1	1	1										10	201701015	30
106.4145605	2					5	2	1	2	1	2	1	2	1	2	1											6	11	4	3	2	3	4										10	201701015	30
106.4145605	2					5	2	1	2	1	2	1	2	1	2	1											6	11	3	4	2	2	2	1										201701015	30
106.4145605	2					5	2	1	2	1	2	1	2	1	2	1											6	11	4	5	1	1	1										10	201701015	30
106.4145605	2	1					2	1	2	1	2	1	2	1	2	1											6	11	1	1	1	1	1										10	201701015	30
106.4145605	2	1					2	1	2	1	2	1	2	1	2	1											6	11	2	5	2	2	1										10	201701015	30
106.4145605	5	1					2	1	2	1	2	1	2	1	2	1											6	11	2	6	1	2	1										10	201701015	30
120.5007616	2					5	2	1	2	1	2	1	2	1	2	1											6	11	4	4	1	2	1										10	201701015	30
120.5007616	2	1					2	1	2	1	2	1	2	1	2	1											6	11	3	6	1	1	1										10	201701015	30
120.5007616	2				4		2	1	1	1	2	1	2	1	2	1											6	11	4	5	2	1	4										10	201701015	30
120.5007616	3				4		1	1	1	1	2	1	2	1	2	1											6	11	3	4	2	1	1	1										201701015	30
121.9053536	2						2	1	2	1	2	1	2	1	2	1											6	11	4	1	2	3	1										10	201701015	30
121.9053536	2					5	2	1	2	1	2	1	2	1	2	1											6		2	2	2	1	1							7				201701015	30
121.9053536	2						2	1	2	1	2	1	2	1	2	1											6	11	2	5	1	1	1										10	201701015	30
121.9053536	2						2	1	2	1	2	1	2	1	2	1											6	11	3	5	1	1	1										10	201701015	30
130.6619942	1					5	2	1	2	1	2	1	2	1	2	1											6	11	3	5	2	1	2										10	201701015	30
133.6647103	2						2	1	2	1	2	1	1	2	1	7					5	1				5		10	5	5	2	2	1										10	201701015	30
141.1098447	1					5	1	3	1	2	2	1	1	1	1	3	1					1						1	3	4	3	1	8	1										201701015	30
142.7107389	1					5	2	1	2	1	2	1	2	1	2	1											6	11	2	5	1	2	1										10	201701015	30
142.7107389	1					5		1	2	1	2	1	2	1	2	1											6	1	4	6	1	1	2	1										201701015	30
145.6105296	1					5	2	1	2	1	2	1	2	1	2	1											6	11	1	6	2	1	1	1										201701015	30
154.8413322	5						2	1	2	1	2	1			2	1											6	11	2	2	1	1	1										10	201701015	30
161.5175622	1					5	2	1	2	1	2	1	2	1	2	1											6	11	6	6	1	4	1	1										201701015	30
164.0434137	1					5	2	1	2	1	1	1	2	1	1	1	1					1						1	1	1	1	1	1	1										201701015	30
171.7567719	3				4		2	1	2	1	2	1	2	1	2	1											6	11	5	6	1	1	8	1										201701015	30
171.7567719	2					5	2	1	2	1	2	1	2	1	2	1											6	11	2	4	1	1	1										10	201701015	30
171.7567719	2			3			1	1	2	1	2	1	1	1	2	1	1					1						1	3	3	2	2	1	1										201701015	30
171.7567719	2	1					2	1	2	1	1	1	2	1	2	1											6	11	3	4	1	1	1										10	201701015	30
175.4127709	2				4		2	1	2	1	2	1	2	1	2	1											6	11	3	5	4	1	1	1										201701015	30
182.0300324	1					5	1	1	2	1	2	1	1	2	1	1											6	4	4	5	2	1	5										10	201701015	30
182.0300324	1					5	2	1	2	1	2	1	2	1	2	1											6	11	3	3	2	2	1										10	201701015	30
182.0300324	1					5	2	1	2	1	2	1	1	1	2	1											6	4	2	3	1	1	1	1										201701015	30
182.0300324	1					5	2	1	2	1	2	1	2	1	2	1											6	11	4	5	2	1	3	1										201701015	30
182.0300324	1					5	2	1	2	1	2	1	2	1	2	1											6	11	2	5	1	1	1										10	201701015	30
182.0300324	1			3		5	2	1	2	1	2	1	2	1	2	1											6	11	4	4	2	1	1										10	201701015	30
182.0300324	1					5	1	1	2	1	2	1	1	3	2	1											6	4	4	5	1	2	1										10	201701015	30
209.6677336	1					5	2	1	2	1	2	1	2	1	2	1											6	11	5	5	1	1	8	1	2	3								201701015	30
134.2789352	1					5	1	1	2	1	2	1	2	1	2	1	1										6	11	4	1	2	2	6	1										201701016	31
134.2789352	1					5	1	1	2	1	1	1	2	1	2	1											6	1	3	5	1	1	1	1										201701016	31
134.2789352	1					5		1	1	1	2	1	1	1	2	1	1										6	10	4	5	1	2	5	1										201701016	31
134.2789352	1					5	2	1	2	1	2	1	2	1	2	1											6	11	4	5	2	1	1											201701016	31
134.2789352	1					5	2	1	2	1	2	1	2	1	2	1											6	11	5	6	1	1	2			3								201701016	31
134.2789352	1					5	2	1	2	1	2	1	1	1	2	1											6	11	2	5	1	2	2		2		4							201701016	31
134.2789352	1					5	2	1	2	1	2	1	2	1	2	1											6	11	4	5	1	1	4			3								201701016	31
149.6412709	1					5	1	1	1	1	1	1	1	4	2	1											6	3	3	5	2	1	1			3								201701016	31
163.9496459	2					5	1	1	2	1	1	3	1	4	1	1				4					4			3	4	6	3	1	4			3								201701016	31
163.9496459	4					5	1	1	1	1	2	1	1	7	2	1											6	1	3	4	2	2	1				4							201701016	31
168.5844078	1					5	2	1	2	1	2	1	1	1	2	1											6	4	4	5	1	1	1	1		3								201701016	31
168.5844078	1					5	2	1	2	1	2	1	2	1	2	1											6	11	3	4	1	1	1										10	201701016	31
168.5844078	1					5	2	1	2	1	2	1	2	1	2	1											6	11	4	5	3	2	3										10	201701016	31
173.75594						5	1		1	1	1	4	1	1	1	1			3					3				1	2	5	2	3	4	1										201701016	31
173.75594	1					5	1	7	1	4	1	4	1	1	1	1	1	2	3								6	1	3	6	3	3	1	1										201701016	31
173.75594	1					5	1	1	2	1	1	1	1	1	2	1											6	1	4	5	2	2	1										10	201701016	31
173.75594	1					5	2	1	2	1	1	1	1	1	2	1											6	11	4	5	1	1	1										10	201701016	31
173.75594	1					5	2	1	2	1	1	1	1	1	2	1											6	3	5	6	2	1	3										10	201701016	31
173.75594	1					5	2	1	2	1	2	1	1	4	2	1											6	4	4	6	2	2	3	1		3	4							201701016	31
173.75594	1					5	1	3	1	5	1	7	1	2	1	3	1					1						3	5	6	4	2	8	1										201701016	31
215.4716847	1					5	2	1	2	1	2	1	2	1	2	1											6	11	3	5	2	2	3										10	201701016	31
215.4716847	1					5	1	1	2	1	2	1	1	2	2	1											6	4	4	6	3	2	1										10	201701016	31
215.4716847	1					5	1	2	2	1	2	1	1	1	2	1				4							6	4	4	5	2	2	3			3								201701016	31
215.4716847	1					5	2	1	2	1	2	1	2	1	2	1											6	11	4	5	1	1	1										10	201701016	31
215.4716847	1					5	2	1	2	1	2	1	2	1	2	1											6	11	2	3	1	1	1										10	201701016	31
215.4716847	1					5	2	1	2	1	2	1	2	1	2	1											6	11	3	5	1	1	1			3								201701016	31
338.1381685	1	1					2	1	2	1	2	1	2	1	2	1	1										6	11	3	5	1	1	1	1		3								201701016	31
595.7141559	1			3			2	1	2	1	2	1	2	1	2	1											6	11	2	6	1	1	1										10	201701016	31
67.73748888	3					5	1	1	1	1	2	1	2	1	2	1											6	1	4	5	2	1	1	1										201701016	32
67.73748888	5					5	1	1	1	1	2	1	2	1	2	1											6	1	2	5	1	1	1	1										201701016	32
67.73748888	5					5	2	1	2	1	2	1	2	1	2	1											6	11	4	5	1	2	1										10	201701016	32
73.83843391	2			3			1		1	1	2	1	2	1	1	1	1					1						1	4	5	1	1	2	1										201701016	32
73.83843391	2			3			2	1	2	1	2	1	2	1	2	1											6	11	4	5	1	1	1	1										201701016	32
73.83843391	2						2	1	2	1	2	1	2	1	2	1											6	11	2	2	1	1	1										10	201701016	32
73.83843391	2	1					2	1	2	1	2	1	2	1	2	1											6	11	4	4	1	1	1										10	201701016	32
98.82117597	1					5	1	3	1	7	2	1	2	1					3				2					3	4	3	2	3	1							7				201701016	32
98.82117597	1					5	1	3	1	7													2					5	3	6		2	2	1										201701016	32
119.5055151	1			3					1	5					1	3					5			3				4	1	4	4	2	2			3								201701016	32
119.5055151	1			3			2	1	2	1	2	1	2	1	2	1											6	11	3	5	1	2	1										10	201701016	32
119.5055151	1			3			2	1	2	1	2	1	2	1	2	1											6	11	3	1	1	1	1										10	201701016	32
119.5055151	1			3					1	5	1	5			1	2			3						4			5	6	3	4	3	4					5						201701016	32
119.5055151	1			3			2	1				2	1	1	1	1	1					1						1	1	1	1	1	1	1										201701016	32
121.8333229	2		2				1	2			2	1			1	1	1					1						1	1	1	1	1	1	1										201701016	32
128.6522837	3			3			2	1	1	2	2	1	2	1	2	1											6	11	2	3	2	2	1		2									201701016	32
128.6522837	2			3			1	1	2	1	2	1	1	1	1	1											6	10	3	5	2	3	1										10	201701016	32
130.8200234	1			3			2	1	1	2	2	1	2	1	2	1											6	2	5	3	2	1	1	1									10	201701016	32
130.8200234	1			3			2	1	2	1	2	1	2	1	1	1											6	11	6	6	1	1	1		2									201701016	32
130.8200234	1			3			2	1	2	1	2	1	2	1	2	1											6	11	3	6	2	2	1										10	201701016	32
130.8200234	1			3			2	1	2				2	1							5		2					1	4	1	4	3	5		2									201701016	32
130.8200234	1			3			2	1	2	1	2	1	2	1	2	1											6	11	4	6	2	1	3										10	201701016	32
130.8200234	1		2	3			1	3	1	7	2	1	2	1	1	2											6	1	4	6	2	2	1	1	2		4							201701016	32
132.7946406	2						1	1	1	1	2	1	1	1	2	1											6	11	3	6	1	1	8	1	2									201701016	32
152.3647007	1			3		5	2	1	1	1	2	1	2	1	2	1											6	11	3	3	2	2	2	1										201701016	32
168.834792	2						2	1	2	1	2	1	2	1	2	1											6	11	3	3	2	1	1										10	201701016	32
168.834792	2						2	1	2	1	2	1	2	1	2	1											6	11	3	3	1	1	1										10	201701016	32
174.7451478	1				4							4	1	1	1	2					5		2					5	2	2	1	4	2						6					201701016	32
174.7451478	1		2						1	4		4												3				1	5	5	2	4	3	1										201701016	32
174.7451478	1	1					2	1	1	2	1	1	1	1	2	1											6	11	2	2	4	1	1										10	201701016	32
181.7072575	1	1		3		5	2	1	2	1	2	1	2	1	2	1											6	11	2	3	1	1	1										10	201701016	32
235.8131291	1			3			2	1	1	3	2	1	2	1	2	1											6	11	3	6	1	1	1	1										201701016	32
235.8131291	1			3			2	1	2	1	2	1	2	1	2	1											6	11	4	5	3	2	8	1										201701016	32
241.3767038	1	1					2	1	2	1	2	1	1	1	2	1											6	11	5	4	1	1	1										10	201701016	32
255.3750981	1			3			1	6	1	4	2	1	2	1	1	1	1										6	1	5	6	3	3	4										10	201701016	32
275.6257353	1			3			2	1	2	1	2	1	2	1	2	1											6	11	4	4	2	2	3	1										201701016	32
275.6257353	1	1		3			2	1	1	1	2	1	2	1	2	1											6	11	3	3	1	1	1										10	201701016	32
275.6257353	1			3			2	1	2	1	2	1	2	1	2	1											6	11	4	3	1	2	1										10	201701016	32
275.6257353	1			3			2	1	2	1	2	1	2	1	2	1											6	11	3	5	1	1	1										10	201701016	32
275.6257353	1			3			2	1	2	1	2	1	2	1	2	1											6	11	4	6	2	2	1										10	201701016	32
285.1792286	1	1		3			2	1	2		2	1	2	1	2	1											6	11	3	3	1	1	1										10	201701016	32
293.685061	1	1					2	1	2	1	2	1	2	1	2	1											6	11	5	6	1	1	1	1										201701016	32
293.685061	1	1					2	1	2	1	2	1	2	1	2	1											6	11	3	3	1	1	1	1										201701016	32
297.4017514	1			3			2	1	2	1	2	1	2	1	2	1											6	11	1	2	1	1	1										10	201701016	32
297.4017514	1			3			2	1	2	1	2	1	2	1	2	1											6	11	5	5	4	1	1										10	201701016	32
298.4903744	1			3			2	1	2	1	2	1	2	1	2	1											6	11	4	4	3	2	1										10	201701016	32
298.4903744	1			3			2	1	2	1	2	1	2	1	2	1											6	11	1	4	1	1	1	1										201701016	32
308.6601858	1			3			2	1	2	1	2	1	2	1	2	1											6	11	3	5	1	1	2										10	201701016	32
85.8292907	2					5	1	1	2	1	1	7	1	1																														201701017	33
85.8292907	5					5	2	1	2	1	2	1	2	1	2	1											6	11	4	5	1	1	1										10	201701017	33
85.8292907	2						2	1	2	1			2	1	2	1											6	11	3	5	1	1	1										10	201701017	33
114.8690593	1					5	1	3	2		1	7	2	1	1	1	1	2				1						3	3	6	3	3	8	1		3								201701017	33
114.8690593	1					5	1	2	1	1	1	4	1	2	2	1		2	3								6	1	3	4	2	3	1										10	201701017	33
123.9159438	2						2	1	2	1	2	1	2	1	2	1											6	11	3	5	1	1	1										10	201701017	33
143.9712427	1			3			1	3	1	3	1	4	1	2	1	2		2						3				3	2	1	3	2	5			3								201701017	33
154.7260257	2						2	1	2	1	2	1	1	1	2	1											6	4	3	5	1	1	1										10	201701017	33
154.7260257	2						2	1	2	1	2	1	2	1	2	1											6	11	2	2														201701017	33
157.013993	1					5	1	1	2	1	2	1	2	1	2	1											6	1	4	6	1	1	3	1										201701017	33
157.013993	1					5	2	1	2	1	2	1	2	1	2	1											6	11	6	6	2	2	1	1										201701017	33
157.013993	1					5	2	1	2	1	2	1	2	1	2	1											6	11	3	4	2	1	2										10	201701017	33
171.4927367	1					5	2	1	2	1	2	1	2	1	2	1											6	11	4	5	1	2	1										10	201701017	33
171.4927367	1					5	2	1	1	1	2	1	2	1	2	1											6	11	5	5	2	1	1	1										201701017	33
171.4927367	1					5	2	1	2	1	2	1	2	1	2	1											6	11	4	5	2	2	7	1										201701017	33
171.4927367	1					5	2	1	2	1	2	1	2	1	2	1											6	11	5	6	1	1	1			3								201701017	33
171.4927367	1			3		5	2	1	2	1	2	1	2	1	2	1											6	11	5	5	1	1	1	1	2		4							201701017	33
174.9773591	1					5	2	1	2	1	1	1	1	1	2	1											6	4	5	5	1	2	3	1										201701017	33
184.8133645	1					5	2	1	2	1	1	1	1	1	2	1											6	11	5															201701017	33
184.8133645	1					5		1	1	1	1	5	2	1	2	1											6	11																201701017	33
184.8133645	1					5	1	3	1	3	1	6	1	1																														201701017	33
184.8133645	1					5	2	1	2	1	2	1	2	1	2	1											6	11	3	1														201701017	33
186.0698362	2					5	1	4			2	1	1	5	1	4	1						2					8	1	4	3	1	7	1										201701017	33
190.0305018	2						2	1	2	1	2	1	2	1	2	1											6	11	4	4	2	2	1										10	201701017	33
190.0305018	2				4		1	1	1	1	2	1	1	1	2	1				4					4			1	4	4	2	1	2										10	201701017	33
190.0305018	2		2				2	1	2	1	2	1	2	1	2	1											6	11	3	3	1	1	1										10	201701017	33
190.0305018	2					5	2	1	2	1	2	1	2	1	2	1											6	11	4	4	2	2	1										10	201701017	33
197.1277997	1					5	2	1	2	1	2	1	1	1	2	1											6	4	2	5	1	2	1			3								201701017	33
197.1277997	1		2			5	2	1	2	1	2	1	2	1	2	1											6	3	5	6	3	1	1										10	201701017	33
197.1992017				3		5	2	1	2	1	1	1	2	1	2	1											6	3	3	6	1	1	6											201701017	33
197.1992017	1					5	1	1	2	1	2	1	2	1	2	1			3								6	1	4	5	2	2	4										10	201701017	33
197.1992017	1					5	2	1	2	1	1	2	2	1	2	1											6	3	3	6	2	1	2										10	201701017	33
197.1992017	1					5	2	1	2	1	2	1	2	1	2	1											6	11	4	5	2	2	1										10	201701017	33
208.2089482	1					5	1	1	1	1	1	1	2	1	2	1											6																	201701017	33
66.90122358	2	1				5	1	1	2	1	2	1	2	1	2	1											6	11	6	6	1	2	5		2									201701017	34
72.92684831	2				4		1	7	1	7	1	7	1	7	1	7	1					1						1	6	6	4	4	8				4							201701017	34
72.92684831	5						2	1	2	1	2	1	1	2	2	1											6	4	4	6	2	1	1										10	201701017	34
97.60116145	1					5	2	1	2	1	2	1	2	1	2	1											6	11	4	4	2	2	1	1										201701017	34
97.60116145	1					5	1	4	1	2	1	7	1	2	2	1			3					3				3	3	6	3	2	8	1										201701017	34
97.60116145	1					5	1	1	1	1	1	7	1	5	1	1		2									6	3	4	6	2	2	1										10	201701017	34
97.60116145	1					5	1	1	1	1	1	1	1	7	2	1	1										6	1	2	6	2	2	1			3								201701017	34
97.60116145	1					5	1	1	1	1	1	7	1	3	2	1	1		3								6	1	2	4	3	1	1	1										201701017	34
97.60116145	1	1				5	1	1	1	4	2	1	1	7	1	3		2				1						2	3	2	1	2	2			3								201701017	34
97.60116145	1					5	1	4	1	3	1	2	1	6	2	1		2	3					3				1	3	5	3	2	1	1			4							201701017	34
97.60116145	1					5	1	1	1	1	1	1	1	1	1	1											6	3	2	5		2	1		2	3								201701017	34
97.60116145	1					5	2	1	2	1	2	1	2	1	2	1											6	11	3	6	1	1	1	1										201701017	34
97.60116145	1					5	2	1	2	1	2	1	2	1	2	1											6	11	4	5	1	2	5										10	201701017	34
97.60116145	1					5	1	1	2		1	3							3								6	3		5	4	1	5	1										201701017	34
97.60116145	1					5	1	1	2	1	2	1	1	1	2	1											6	4	2	5	3	2	1	1										201701017	34
109.8013066	1					5	2	1	2	1	2	1	2	1	2	1											6	11	2	5	1	2	2	1										201701017	34
109.8013066	1					5	1	1	2	1	1	1	1	1	2	1											6	1	3	4	1	1	2			3								201701017	34
109.8013066	1					5	2	1	2	1	2	1	2	1	2	1											6	11	2	5	1	1	1			3								201701017	34
109.8013066	1					5	2	1	2	1	1	1	2	1	2	1											6	3	3	5	2	2	1										10	201701017	34
118.0301384	1			3			2	1	2	1	2	1	2	1	2	1	1										6	11	3	6	1	1	1										10	201701017	34
132.7839057	1			3			2	1	2	1	2	1	2	1	2	1											6	11	3	3	1	1	1										10	201701017	34
152.1772835	1					5	1	1	1	1	2	1	1	3	1	1			3								6	10	3	4	2	2	2	1										201701017	34
152.1772835	1					5	2	1	2	1		1	2	1	2	1											6	11	5	6	2	1	1										10	201701017	34
171.199444	1					5	2	1	2	1	2	1	1	2	2	1											6	4	3	4	1	1	1			3								201701017	34
171.199444	1					5	2	1	2	1	2	1	2	1	2	1											6	11	2	2	2	2	1										10	201701017	34
171.199444	1					5	2	1	2	1	2	1	2	1	2	1											6	11	3	6	1	1	1				4							201701017	34
87.84104531	1					5	1	3	2	1			1	3	1	3				4			2					5	2	1	1	4	1				4							201701018	35
87.84104531	1					5	2	1	2	1	2	1	2	1	2	1											6	11	4	6	1	1	5	1		3								201701018	35
94.75925113	2					5	2	1	2	1	1	2	2	1	2	1											6	3	3	5	2	1	1										10	201701018	35
105.4092544	1					5	1	1	1	1	2	1	2	1	2	1											6	2	3	5	1	2	1										10	201701018	35
105.4092544	1					5	2	1	2	1	2	1	2	1	2	1											6	11	2	3	1	2	1										10	201701018	35
128.1798938	2	1					1	2	1	2	1	1	1	1	2	1			3					3				1	3	3	1	1	1										10	201701018	35
153.1051892	1					5	2	1	2	1	1	1	1	1	2	1											6	3	3	5	2	2	1	1										201701018	35
153.1051892	1					5		1					1	2	1	1			3			1						3	2	2	2	1	1							7				201701018	35
153.1051892	1					5	2	1	2	1	2	1	2	1	2	1											6	11	3	4	1	1	1	1			4							201701018	35
153.1051892	1					5	1	7			1	1	1	1	1	4				4		1						1	1	4	2	4	4				4							201701018	35
162.8111067	2					5	2	1	2	1	2	1	2	1	2	1											6	11	3	3	2	2	2	1										201701018	35
164.3514662	1					5	2	1	2	1	2	1	2	1	2	1											6	11	4	6	1	1	1										10	201701018	35
169.5934404	1					5	2	1	2	1	2	1	2	1	2	1											6	11	3	4	2	1	1										10	201701018	35
172.4868247	1					5	1	4	2	1	1	7									5		2					4	3	6	4	1	3		2									201701018	35
172.4868247	1					5	2		2	1	1	1	2	1	2	1	1										6	3	3	6	2	1	1	1	2	3								201701018	35
172.5493015	1					5	2	1	2	1	2	1	2	1	2	1											6	11	4	4	2	2	2										10	201701018	35
172.5493015	1					5		1	1	1	1	1	1	4			1					1						3	2	2	2	1	3			3								201701018	35
172.5493015	1					5	2	1	2	1	2	1	2	1	2	1											6	11	3	4	1	1	3										10	201701018	35
172.5493015	1					5	1	1	2	1	1	6	1	1	2	1											6	3	4	6	1	1	1	1										201701018	35
244.2012426	1					5	1	6	1	2	1	1	1	1	2	1	1		3			1		3				1	4	5	1	2	6	1	2	3								201701018	35
100.023654	5					5	1	1	2	1	2	1	2	1	2	1											6	11	3	6	2	1	4										10	201701018	36
100.023654	5					5	2	1	2	1	2	1	2	1	2	1											6	11		4	1	1	1										10	201701018	36
100.023654	5					5	2	1	2	1	2	1	2	1	2	1											6	11	2	3	1	1	1										10	201701018	36
100.023654	5	1					2	1	2	1	2	1	2	1	2	1	1					1						4	4	4	2	2	4	1			4							201701018	36
109.0227605	2						2	1	2	1	1	1	2	1	2	1											6	11	4	4	3	2	4										10	201701018	36
123.4542116	2						2	1	2	1	2	1	2	1	2	1											6	11	4	6	4	1	1										10	201701018	36
133.864494	1					5	1	1	2	1	2	1	1	2	2	1			3								6	4	3	5	1	1	1			3								201701018	36
149.1794151	1					5	2	1	2	1	2	1	2	1	2	1											6	11	3	3	1	1	1										10	201701018	36
149.1794151	1					5	2	1	2	1	2	1	2	1	2	1											6	11	2	4	1	1	3										10	201701018	36
149.1794151	1					5	2	1	2	1	2	1	2	1	2	1											6	11	3	5	1	1	1	1										201701018	36
214.8066486	1					5	1	2	1		2	1	1	5	2	1			3					3				4	3	4	1	1	1	1										201701018	36
214.8066486	1					5	1	1	1	2	2	1	1	5	2	1											6	10	2	3	2	2	1										10	201701018	36
214.8066486	1					5	1	1	2	1	2	1	2	1	2	1											6	1	3	4	2	2	1	1										201701018	36
214.8066486	1					5	2	1	2	1	2	1	1	5	1	1											6	4	4	5	2	2	5										10	201701018	36
214.8066486	1					5	2	1	2	1	2	1	2	1	2	1											6	11	3	2	1	1	1										10	201701018	36
214.8066486	1					5	2	1	2	1	2	1	2	1	2	1											6	11	4	5	1	2	5										10	201701018	36
214.8066486	1					5	2	1	2	1	2	1	1	7	1	1											6	4	3	3	2	2	2				4							201701018	36
226.2853259	1			3			2	1	1	2	2	1	1	3	2	1											6	4	3	4	2	2	1										10	201701018	36
138.5133643	1					5	2	1	2	1	1	1	1	2	2	1											6	3	6	5	2	2	3			3								201701018	37
138.5133643	1					5	2	1	2	1	2	1	2	1	2	1											6	11	5	6	2	1	3			3	4							201701018	37
138.5133643	1					5	2	1	2	1	2	1	2	1	2	1											6	11	4	5	1	1	1										10	201701018	37
138.5133643	1					5	1	1	2	1	2	1	2	1	2	1			3								6	1	4	5	1	1	1											201701018	37
138.5133643	1					5	2	1	2	1	2	1	2	1	2	1											6	11	2	5	2	2	3	1										201701018	37
138.5133643	1					5	2	1	2	1	2	1	2	1	2	1											6	11	3	4	1	1	4			3								201701018	37
138.5133643	1					5	2	1	2	1	2	1	2	1	2	1											6	11	3	6	1	1	1	1										201701018	37
138.5133643	1			3		5	2	1	2	1	2	1	2	1	2	1											6	11	5	6	2	2	1				4							201701018	37
150.2871754	2					5	1	1	1	2	1	2	2		2																													201701018	37
153.4861745	2						2	1	2	1	2	1	1																															201701018	37
153.4861745	2						2	1	2	1	2	1	2	1	2	1											6	11	4	4	1	1	2										10	201701018	37
153.4861745	2						2	1	2	1	2	1	1	1	2	1											6	11	4	5	2	2	2										10	201701018	37
153.4861745	5						2	1	2	1	2	1	2	1	2	1											6	11	2	2	1	1	1										10	201701018	37
159.2762783	1					5	2	1	2	1	1	1	1	4	1	1											6	4	4	4	2	2	6	1	2		4							201701018	37
159.2762783	1					5	2	1	2	1	2	1	2	1	2	1																												201701018	37
159.2762783	1					5	2	1	2	1	2	1	2	1	2	1											6	11	3	6	1	1	5	1										201701018	37
159.2762783	1					5	2	1	2	1	2	1	2	1	2	1											6	11	3	6	1	2	3										10	201701018	37
159.2762783	1					5	2	1	2	1	2	1	2	1	2	1											6	11	4	4	1	1	1			3								201701018	37
159.2762783	1	1				5	2	1	1	2	2	1	2	1	2	1											6	11	3	6	1	2	1										10	201701018	37
901.1771783	4					5	2	1	1	1	2	1	2	1	2	1											6	11	4	6	4	3	1	1										201702001	1
901.1771783	5			3			2	1	2	1	2	1	2	1	2	1											6	11	4	6	1	1	1										10	201702001	1
901.1771783	5	1					2	1	2	1	2	1	2	1	2	1											6	11	2	3	1	1	1										10	201702001	1
984.383013	4					5	2	1	2	1	2	1	2	1	2	1											6	11	3	3	1	1	1										10	201702001	1
984.383013	3	1					2	1	2	1	2	1	2	1	2	1											6	11	4	4	1	1	1										10	201702001	1
984.383013	5			3			1	4	1	5	2	1	1	1	2	1	1							3				3	3	5	3	3	2	1										201702001	1
1088.602147	3						2	1	2	1	2	1	2	1	2	1											6	11	4	3	1	1	1										10	201702001	1
1088.602147	3					5	2	1	2	1	2	1	2	1	2	1											6	11	4	4	2	2	1										10	201702001	1
1088.602147	5		2			5	2	1	2	1	2	1	2	1	2	1											6	11	6	5	1	2	1		2								10	201702001	1
1216.208162	3					5	2	1	1	1	2	1	2	1	2	1											6	11	4	6	2	2	1										10	201702001	1
1216.208162	2						2	1	2	1	2	1	2	1	2	1											6	11	4	5	1	1	2										10	201702001	1
1265.662421	1					5	1	1	1	2	2	1	1	1	2	1			3								6	4	3	5	2	2	1	1		3								201702001	1
1265.662421	1			3		5	2	1	2	1	2	1	2	1	2	1											6	11	6	6	2	1	1	1			4							201702001	1
1265.662421	1			3		5	2	1	2	1	2	1	2	1	2	1											6	11	3	4	2	2	1										10	201702001	1
1272.467057	1					5	2	1	2	1	2	1	2	1	1	1											6	5	6	6	2	3	8	1	2									201702001	1
1272.467057	1					5	2	1	2	1	2	1	2	1	2	1											6	11	2	4	1	1	2										10	201702001	1
1356.506216	1			3			2	1	2	1	2	1	1	1	2	1											6	11	3	3	1	1	1	1										201702001	1
1363.79926	1			3	4		2	1	2	1	2	1	2	1	2	1											6	11	4	4	1	2	1										10	201702001	1
1363.79926	1			3			2	1	2	1	2	1	2	1	2	1											6	11	2	1	2	2	1										10	201702001	1
1418.481019	1			3			2	1	2	1	2	1	2	1	2	1											6	11	2	2	4	1	1										10	201702001	1
1418.481019	1			3			2	1	1	1	2	1	2	1	2	1											6	11	2	2	1	1	5		2									201702001	1
1426.107261	1			3			2	1	2	1	2	1	2	1	2	1											6	11	4	4	1	1	1	1										201702001	1
1426.107261	1			3			2	1	2	1	2	1	2	1	2	1										5		11	3	5	1	2	1										10	201702001	1
1426.636186	1			3			2	1	2	1	2	1	2	1	2	1											6	11	5	3	1	2	3										10	201702001	1
1434.306273	1			3			2	1	2	1	2	1	2	1	2	1											6	11	6	6	2	3	1										10	201702001	1
1434.306273	1			3			2	1	2	1	2	1	2	1	2												6	11	2	2	2	2	1										10	201702001	1
1462.696013	1					5	1	2	1	7		4			1	2								3				4	5	6	2	3	3					5						201702001	1
1470.55997	1					5	1	1	1	1	1	1	1	7	1	1											6	1	2	6	2	2	1	1			4							201702001	1
1470.55997	1	1		3	4	5	2	1	1	2	2	1	2	1	2	1											6	2	3	5	2	2	1	1	2									201702001	1
1470.55997	1					5	2	1	2	1	2	1	2	1	2	1											6	11	4	6	1	1	1	1	2									201702001	1
1527.899634	1			3			2	1	2	1	2	1	2	1	2	1											6	11	4	4	1	1	1										10	201702001	1
1557.069155	1					5	1	1	1	1	2	1	1	2	2	1											6	1	4	6	1	2	3	1										201702001	1
1565.440495	1					5	2	1	2	1	2	1	2	1	2	1											6	11	4	4	1	1	3			3								201702001	1
1681.425391	1					5	1	2	1	1	2	1	1	1	2	1			3					3				4	4	4	2	2	1										10	201702001	1
1699.216197	1					5	2	1	2	1	2	1	2	1	2	1											6	11	4	6	1	2	4	1										201702001	1
1699.216197	1					5	2	1	2	1	2	1	2	1	2	1											6	11	3	6	2	2	2										10	201702001	1
1699.216197	1					5	2	1	2	1	2	1	2	1	2	1											6	11	2	5	2	3	1	1										201702001	1
1783.76758	1			3			2	1	2	1	2	1	2	1	2	1											6	11	4	4	1	1	1										10	201702001	1
2360.022728	1					5	2	1	2	1	2	1	2	1	2	1											6	11	2	3	1	1	1										10	201702001	1
2689.007843	1					5	2	1	2	1	2	1	2	1	2	1											6	11	3	3	2	2	3										10	201702001	1
2726.142417	1	1		3			2	1	2	1	2	1	2	1	2	1											6	11	4	6	2	2	1										10	201702001	1
2792.384936	1			3				1	2	1	1	1	1	1	2	1											6	11	2	2	3	3	2										10	201702001	1
113.0670307	2			3			2	1	2	1	2	1	2	1	2	1											6	11	5	6	1	1	2										10	201702001	2
113.0670307	5			3	4	5	1	7	1	3	2	1	1	4	1	4			3								6	10	3	2	4	2	6										10	201702001	2
159.6512598	1					5	2	1	2	1	2	1	2	1	2	1											6	11	2	5	1	1	1										10	201702001	2
159.6512598	1					5	1	1	2	1	2	1	2	1	2	1											6	1	4	5	3	2	1				4							201702001	2
159.6512598	1					5	1	1	2	1	2	1	2	1	2	1			3								6	1	2	6	3	1	1	1										201702001	2
159.6512598	1		2			5	1	1	2	1	2	1	2	1	2	1				4							6	1	2	2	1	1	1	1										201702001	2
192.7299867	1			3			2	1	2	1	2	1	2	1	2	1											6	11	4	6	1	1	1	1										201702001	2
196.7451947	1			3			2	1	2	1	2	1	2	1	2	1											6	11	3	6	1	1	3										10	201702001	2
196.7451947	1			3			2	1	2	1	2	1	2	1	2	1											6	11	3	4	1	1	2										10	201702001	2
200.5013073	1					5	2	1	1	1	2	1	1	2	2	1											6	4	4	5	1	1	3										10	201702001	2
200.5013073	1					5	2	1	2	1	2	1	2	1	2	1											6	11	3	4	1	2	1										10	201702001	2
200.5013073	1			3		5	2	1	2	1	2	1	2		2	1											6	11	4	4	2	2	1										10	201702001	2
216.5144612	1					5	1	1					1	2									2					4	6	3	2	4	3			3								201702001	2
216.5144612	1					5	2	1	2	1	2	1	1	1	2	1											6	4	2	3	1	2	5										10	201702001	2
216.5144612	1					5	2	1	2	1	2	1	1	2	2	1											6	4	2	3	1	1	1										10	201702001	2
216.5144612	1					5	2	1	2	1	2	1	2	1	2	1											6	11	2	4	1	2	1										10	201702001	2
223.8020542	1			3			1	1	1	1	2	1	2	1	2	1											6	11	5	4	2	2	3	1										201702001	2
228.464597	1			3			1	1	1	7	2	1	1	1	2	1											6	10	1	6	1	3	7						6					201702001	2
228.464597	1			3			2	1	2	1	2	1	2	1	2	1											6	11	2	3	2	2	1	1										201702001	2
228.464597	1			3			2	1	2	1	2	1	2	1	2	1											6	11	5	4	1	1	1										10	201702001	2
270.3038108	1				4		2	1	2	1	2	1	1	1	1	1											6	4	5	5	2	1	8	1										201702001	2
270.3038108	1	1																									6	11	6	6	4	4	8										10	201702001	2
321.0059142	1		2		4		2	1	2	1	2	1	1	1	2	1											6	4	3	5	2	1	1										10	201702001	2
321.0059142	1		2		4		2	1	2	1	2	1	1	1	2	1											6	4	4	4	4	1	1										10	201702001	2
337.3788636	1					5	1	1	2	1	2	1	1	1	2	1											6	1	4	5	1	2	2										10	201702001	2
337.3788636	1					5	2	1	1	1	1	1	1	2	2	1											6	4	4	4	2	1	1										10	201702001	2
337.3788636	1					5	2	1	2	1	2	1	2	1	2	1											6	11	2	1	2	1	1										10	201702001	2
347.9872419	1	1				5	2	1	2	1	2	1	2	1	2	1											6	11	4	1	1	1	1	1										201702001	2
349.1637788	1			3			2	1	2	1	2	1	2	1	2	1											6	11	4	6	1	1	3										10	201702001	2
350.3491665	1			3			2	1	2	1	2	1	2	1	2	1											6	11	4	6	1	1	1										10	201702001	2
124.1732021	1					5	2	1	2	1	2	1	2	1	2	1											6	11	4	4	1	1	3										10	201702002	3
124.1732021	1	1	2	3	4	5	1	2	1	1	2	1	1	2	2	1				4							6	1	3	5	2	1	2	1										201702002	3
136.1463768	4					5	2	1	2	1	2	1	1	2	2	1											6	4	3	3	1	2	4										10	201702002	3
143.5040218	1					5	2	1	1	1	2	1	2	1	2	1											6	2	2	6	1	1	1										10	201702002	3
143.5040218	1					5	2	1	2	1	2	1	2	1	2	1											6	11	4	6	1	1	3										10	201702002	3
144.8687357	1					5	2	1	2	1	2	1	2	1	2	1											6	11	3	5	2	2	1	1										201702002	3
144.8687357	1					5	2	1	2	1	2	1	2	1	2	1											6	11	3	3	1	1	1										10	201702002	3
152.7629008	1					5	1	1	1	2	2	1	1	2	2	1											6	4	4	5	1	1	1										10	201702002	3
152.7629008	1			3		5	2	1	2	1	2	1	2	1	2	1											6	11	4	3	1	2	1										10	201702002	3
152.7629008	1			3		5	2	1	2	1	2	1	2	1	2	1											6	11	4	6	1	1	1										10	201702002	3
158.8374396	5					5	2	1	2	1	2	1	2	1	2	1											6	11	3	4	1	2	1										10	201702002	3
158.8374396	2						2	1	2	1	2	1	2	1	2	1											6	11	3	4	2	1	1										10	201702002	3
158.8374396	2					5	1	1	2	1	2	1	2	1	2	1											6	10	2	4	1	1	5	1										201702002	3
163.293922	1			3			2	1	2	1	2	1	2	1	2	1											6	11	3	4	3	2	1										10	201702002	3
163.293922	1			3			2	1	2	1	2	1	2	1	2	1											6	11	3	5	2	1	7										10	201702002	3
164.963399	1					5	2	1	2	1	2	1	2	1	2	1											6	11	3	4	3	1	1										10	201702002	3
164.963399	1					5	2	1	2	1	2	1	1	2	2	1											6	4	3	4	2	2	2										10	201702002	3
164.963399	1					5	2	1	2	1	2	1	2	1	2	1											6	11	4	2	1	2	2										10	201702002	3
164.963399	1					5	2	1	2	1	2	1	2	1	2	1											6	11	4	5	1	1	1										10	201702002	3
164.963399	1					5	2	1	2	1	2	1	2	1	2	1											6	11	5	6	1	1	2										10	201702002	3
164.963399	1					5	2	1	2	1	1	1	2	1	2	1											6	11	3	3	1	1	1			3								201702002	3
174.8846175	1			3			2	1	2	1	2	1	2	1	2	1											6	11	3	5	3	2	1										10	201702002	3
174.8846175	1			3			2	1	2	1	1	1	1	1	2	1											6	4	4	5	2	2	3										10	201702002	3
190.9790788	1		2				2	1	2	1	2	1	2	1	2	1											6	11	2	2	2	1	1										10	201702002	3
192.4572988	1					5	2	1	2	1	2	1	2	1	2	1											6	11	3	3	1	1	1										10	201702002	3
192.4572988	1					5	2	1	2	1	2	1	1	1	2	1											6	4	3	3	2	2	1										10	201702002	3
192.4572988	1					5	2	1	2	1	2	1	2	1	2	1											6	11	2	4	1	1	2										10	201702002	3
193.4535757	1					5	2	1	2	1	2	1	2	1	2	1											6	11	4	5	2	2	2										10	201702002	3
205.9457606	1		2				2	1	2	1	2	1	2	1	2	1											6	11	4	3	1	1	4	1										201702002	3
216.9808885	1			3			1	1	2	1	2	1	2	1	2	1			3								6	1	3	6	1	1	2		2									201702002	3
249.6712666	1		2				2	1	2	1	2	1	2	1	2	1											6	11	3	4	1	1	2				4	5						201702002	3
262.4057828	1					5	2	1	2	1	2	1	1	1	2	1											6	4	2	4	2	1	1										10	201702002	3
262.4057828	1					5	2	1	2	1	2	1	2	1	2	1											6	11	3	5	1	2	3	1										201702002	3
262.4057828	1					5	2	1	2	1	2	1	2	1	2	1											6	11	3	5	1	2	1										10	201702002	3
265.1331367	1					5	2	1	2	1	2	1	2	1	2	1											6	11	3	3	2	1	1	1										201702002	3
265.1331367	1					5	2	1	2	1	2	1	1	1	2	1											6	4	2	4	2	2	1										10	201702002	3
268.6855483	1					5	2	1	2	1	2	1	2	1													6	11	5	6	3	2	1										10	201702002	3
268.6855483	1					5	2	1	2	1	2	1	2	1	2	1											6	11	3	5	4	1	3										10	201702002	3
291.2831444	1		2		4		2	1	2	1	2	1	2	1	2	1											6	11	2	3	1	2	2										10	201702002	3
306.1400799	1					5	2	1	2	1	2	1	2	1	2	1											6	11	3	4	1	1	1										10	201702002	3
139.1351749	1			3			2	1	2	1	2	1	2	1	2	1											6	11	2	2	1	1	1										10	201702002	4
139.1351749	1			3			2	1	2	1	2	1	1	2	2	1											6	11	3	5	1	1	1										10	201702002	4
139.1351749	1			3			2	1	2	1	2	1	2	1	2	1											6	11	5	6	1	1	1										10	201702002	4
139.1351749	1			3			2	1	1	1	2	1	2	1	2	1											6	11	2	2	1	3	1	1										201702002	4
146.3283197	1			3			1	1	1	1	2	1	2	1	2	1	1										6	2	2	2	1	3	1	1										201702002	4
146.3283197	1			3			2	1	1	3	2	1	2	1	2	1	1										6	2	4	4	3	3	8	1	2									201702002	4
146.3283197	1			3			2	1	1	1	2	1	1	1	1	4											6	2	5	5	1	1	8										10	201702002	4
146.3283197	1			3			2	1	1	1	2	1	2	1	2	1											6	11	3	2	1	2	1										10	201702002	4
171.1370966	1	1					1	1	1	1	1	1	1	1	2	1											6	1	4	1	3	2	1										10	201702002	4
171.1370966	1	1					2	1	2	1	2	1	2	1	2	1											6	11	6	6	1	1	8	1										201702002	4
173.3545029							2	1	2	1	2	1	2	1	2	1											6	11	6	6		1	1		2									201702002	4
188.5418398	1	1					1	2	1	2	1	1	1	1	2	1											6	4	4	6	1	1	2										10	201702002	4
188.5418398	1	1					1	1	1	6	1	7	1	1	1	1		2				1						3	4	6	4	1	5	1	2	3								201702002	4
188.5418398	1	1					2	1	1	1	1	5	1	1	1	1		2					2					3	4	5	3	2	1										10	201702002	4
188.5418398	1		2				2	1	2	1	2	1	2	1	2	1											6	11	3	2	1	1	1	1										201702002	4
200.5874802	1					5	1	1	2	1	2	1	2	1	2	1											6	11	2	4	1	1												201702002	4
200.5874802	1					5			1	4			1	2					3			1						2	5	2	4	2	3				4							201702002	4
224.8068117	1			3			2	1	2	1	2	1	2	1	2	1	1										6	1	1	1	1	1	1	1										201702002	4
231.8141891	1					5	1	1	1	1	1	6	1	1	2	1											6	3	3	5	2	1	2	1										201702002	4
240.7701667	1					5	2	1	2	1	2	1	2	1	2	1											6	11	4	4	1	1	2										10	201702002	4
240.7701667	1					5	2	1	2	1	2	1	2	1	2	1											6	11	4	6	3	2	1	1										201702002	4
240.7701667	1	1		3		5	1	1	2	1	2	1	1	1	2	1											6	1	2	6	1	1	1	1										201702002	4
240.7701667						5	1		1	1	1	5	1	4	2	1											6	10	5	6	1	1	2	1		3								201702002	4
240.7701667	1					5	1	1	1	3	2	1	1	4	1	2											6	1	6	2	1	1	1	1										201702002	4
246.7708398	1					5	2	1	2	1	2	1	2	1	2	1											6	11	3	5	1	1	1										10	201702002	4
246.7708398	1	1				5	2	1	2	1	2	1	2	1	2	1											6	11	3	6	1	2	1										10	201702002	4
261.0199606	1	1					1	2	1	3	2	1	1	2	1	2		2					2					1	5	5	2	1	8	1	2	3	4							201702002	4
277.9367145	3	1		3		5	1	7	1	5					1	4	1										6	4	5	2	3	2	4							7				201702002	4
281.1871963	1			3			1	1	2	1	1	1	2	1	2	1											6	11	6	6	1	1	1										10	201702002	4
284.8798778	1	1		3			2	1	2	1	2	1	2	1	2	1											6	11	3	6	1	1	1										10	201702002	4
350.507589	1			3			2	1	2	1	2	1	2	1	2	1											6	11	3	5	2	2	1		2									201702002	4
350.507589	1			3				1	1	1	2	1	2	1	2	1											6	2	3	5	3	1	1										10	201702002	4
350.507589	1			3			2	1	2		2	1		1	1	2		2						3				1		3	3	2	5			3								201702002	4
429.7400355	1			3			2	1	2	1	2	1	2	1	2	1											6	11	3	6	1	1	1										10	201702002	4
774.6030151	1	1					2	1	2	1	1	2	2	1	2	1											6	3	2	4	1	1	3			3								201702002	4
104.8527592	2						2	1	2	1	2	1	2	1	2	1											6	11	3	6	1	1	5										10	201702003	5
104.8527592	2	1					2	1	2	1	2	1	2	1	2	1											6	11	2	4	2	1	1										10	201702003	5
114.5338315	2						2	1	2	1	2	1	2	1	2	1											6	11	3	4	2	2	1										10	201702003	5
114.5338315	2					5	2	1	2	1	2	1	1	2	2	1											6	11	2	4	1	1	1										10	201702003	5
141.5068919	2						2	1	2	1	2	1	2	1	2	1											6	11	4	5	2	2	4										10	201702003	5
148.052664	1			3		5	1	1	1	4	2	1	1	3	1	1											6	2	4	4	3	1	3	1										201702003	5
148.052664	1			3		5	2	1	2	1	1	1	2	1	2	1											6	11	2	4	3	2	1	1										201702003	5
158.6792463	1			3			2	1	2	1	2	1	2	1	2	1											6	11	3	4	1	1	2										10	201702003	5
162.3283724	2	1		3			2	1	2	1	2	1	2	1	1	1											6	5	2	5	2	2	1										10	201702003	5
162.3283724	5			3			2	1	2	1	2	1	1	3			1					1						1	3	1	1	1	1	1										201702003	5
165.9288372	1			3			2	1	2	1	2	1	1	1	2	1											6	11	3	4	2	2	1										10	201702003	5
166.8827994	1			3			2	1	2	1	2	1	2	1	2	1											6	11	3	5	1	2	1	1										201702003	5
168.1203106	2						1	1	1	1	2	1	1	1	2	1	1		3								6	1	3	6	2	1	2	1										201702003	5
196.6871296	1					5	1	1	1	1	2	1	1	7	2	1			3								6	1	3	4	1	1	6	1										201702003	5
196.6871296	1					5	2	1	2	1	2	1	2	1	2	1											6	11	4	3	2	2	2	1	2	3								201702003	5
197.7053027	1					5	2	1	2	1	2	1	2	1	2	1											6	11	3	3	2	2	1										10	201702003	5
197.7053027	1					5	2	1	2	1	2	1	2	1	2	1											6	11	3	4	2	1	2			3								201702003	5
204.2195653	2						2	1	1	2	2	1	1	2	2	1											6	4	4	5	1	1	2										10	201702003	5
204.2195653	2						2	1	2	1	2	1	2	1	2	1											6	11		4	1	1	1										10	201702003	5
204.2195653	2	1					2	1	2	1	2	1	2	1	2	1											6	11	3	5	2	2	3										10	201702003	5
204.2195653	3			3			2	1	2	1	2	1	2	1	2	1											6	11	5	3	1	1	5	1										201702003	5
207.5429306	1			3			2	1	2	1	2	1	2	1	2	1											6	11	3	4	1	2	1										10	201702003	5
224.8516511	1	1		3			2	1	1	1	2	1	2	1	2	1											6	11	5	2	1	1	2										10	201702003	5
247.4450985	1					5	1	7	1	1	2	1	1	1	1	1											6	1	4	6	2	1	1			3								201702003	5
247.4450985	1		2			5	1	1	1	2	1	1	1	2	2	1	1										6	1	4	3	2	2	5			3								201702003	5
258.0840921	3					5	1	2	1	2	1	2	1	2	1	3		2										1	2	4	2	2	1	1										201702003	5
258.0840921	5	1					2	1	2	1	2	1	2	1	2	1											6	11	6	6	2	2	1										10	201702003	5
258.0840921	3			3			2	1	2	1	2	1	1	1	1	1											6	5	4	5	1	1	1										10	201702003	5
261.1023966	1			3			2	1	1	3	2																																	201702003	5
261.1023966	1			3			2	1	2	1		3	1																															201702003	5
274.5907252	1					5	2	1	2	1	2	1	2	1	2	1											6	11	3	6	1	2	2										10	201702003	5
274.5907252	1					5	2	1	2	1	2	1	2	1	2	1											6	11	4	4	1	1	1										10	201702003	5
274.5907252	1	1	2		4	5	2	1	2	1	2	1	1	3	2	1											6	4	3	5	2	3	1										10	201702003	5
308.9186409	1		2				2	1	2	1	2	1	2	1	2	1											6	11	2	2	1	1	1										10	201702003	5
316.1202784	1					5	1	4	1	1	2	1	1	6	2	1		2	3					3				6	2	5	3	3	1										10	201702003	5
324.8964492	1			3			2	1	2	1	2	1	2	1	2	1											6	11	4	4	1	1	1										10	201702003	5
324.8964492	1			3			2	1	2	1	2	1	2	1	2	1											6	11	5	5	1	1	4										10	201702003	5
324.8964492	1			3			2	1	2	1	2	1	2	1	2	1											6	11	5	3	1	1	2										10	201702003	5
324.8964492	1			3			2	1	2	1	2	1	2	1	2	1											6	11	4	5	1	1	1	1										201702003	5
325.4713327	1			3			2	1	2	1	2	1	2	1	2	1											6	11	2	1		4	5								8			201702003	5
325.4713327	1			3			2	1	2	1	2	1	2	1	2	1											6	11	2	2	2	3	1										10	201702003	5
363.3859649	1		2				1	1	2	1	2	1	2	1	2	1											6	1	3	6	1	1	1	1										201702003	5
363.3859649	1	1					2	1	2	1	2	1	2	1	2	1											6	11	2	2	1	1	1										10	201702003	5
363.3859649	1		2				2	1	2	1	2	1	2	1	2	1											6	11	2	2	1	1	1										10	201702003	5
397.6997051	1					5	2	1	2	1	2	1	1	2	2	1											6	11	2	2	1	3	1										10	201702003	5
397.6997051	1					5	2	1	2	1	2	1	1	1	2	1											6	11	1	6	3	3	1	1										201702003	5
397.6997051	1			3		5	2	1	2	1	2	1	2	1	2	1											6	11	3	6	1	1	1										10	201702003	5
407.0042315	1		2				2	1	2	1	2	1	2	1	2	1											6	11	3	3	1	1	1										10	201702003	5
103.1762353	4					5	2	1	2	1	2	1	2	1	2	1											6	11	4	5	1	1	2										10	201702003	6
103.1762353	2					5	2	1	2	1	2	1	2	1	2	1											6	11	2	4	2	2	1										10	201702003	6
114.0997658	3					5	2	1	1	1	2	1	1	1	2	1											6	4	3	5	1	1	3		2									201702003	6
114.4024177	2				4		2	1	2	1	2	1	2	1	2	1											6	11	4	4	1	2	1										10	201702003	6
114.4024177	5					5	2	1	2	1	2	1	2	1	2	1											6	11	2	2	1	1	1	1										201702003	6
114.4024177	4					5	2	1	2	1	2	1	2	1	2	1											6	11	5	6	1	1	1										10	201702003	6
114.4024177	5					5	2	1	2	1	2	1	2	1	2	1											6	11	2	3	2	2	1										10	201702003	6
120.3824446	2					5	1	1	1	1	1	1	1	6	2	1											6	3	4	5	1	1	1										10	201702003	6
120.3824446	2					5	2	1	2	1	2	1	2	1	2	1											6	11	2	5	1	1	1										10	201702003	6
127.4745478	2						2	1	1	1	2	1	2	1	2	1											6	2	3	3	1	1	1										10	201702003	6
127.4745478	2					5	2	1	2	1	2	1	2	1	2	1											6	11	4	5	1	1	8	1										201702003	6
127.8126766	2						2	1	2	1	2	1	2	1	2	1											6	11	2	4	1	2	2										10	201702003	6
127.8126766	2						2	1	2	1	2	1	2	1	2	1											6	11	2	4	1	1	1										10	201702003	6
127.8126766	2						2	1	2	1	2	1	1	3	2	1											6	4	5	6	1	3	1										10	201702003	6
133.371217	1					5	2	1	2	1	2	1	2	1	2	1											6	11	2	2	1	2	1										10	201702003	6
133.371217	1					5	2	1	2	1	2	1	2	1	2	1											6	11	2	4	1	1	1										10	201702003	6
142.9440283	1			3			2	1	2	1	2	1	2	1	2	1											6	11	1	4	1	2	1										10	201702003	6
143.3231902	1			3			1	1	2	1	1	1	1	1	2												6	1	2	6	2	2	4	1			4	5						201702003	6
143.3231902	1			3			2	1	1	1	2	1	1	1	2	1											6	4	3	5	3	1	4	1										201702003	6
146.2312936	3					5	2	1	2	1	2	1	1	5	2	1											6	4	5	4	4	2	1				4							201702003	6
146.2312936	5				4	5	2	1	2	1	2	1	2	1	1	1											6	4	5	5	2	2	1										10	201702003	6
150.3340869	1			3			2	1	2	1	2	1	2	1	2	1											6	11	4	6	1	1	2										10	201702003	6
154.1339493	1					5	1	7	1	2	1	5	1	4	2	1		2	3								6	1	4	5	3	2	7	1										201702003	6
154.1339493	1					5	1	5	1	3	1	1	1	7	1	1		2	3				2					1	4	5	2	3	8	1	2	3	4							201702003	6
164.0786712	1					5	1	1	1	2	2	1	1	5	1	1											6	2	3	5	2	1	4		2									201702003	6
164.0786712	1					5	2	1	2	1	2	1	1	5	2	1											6	4	4	3	2	3	2										10	201702003	6
164.0786712	1					5	2	1	2	1	2	1	2	1	2	1											6	11	5	4	1	1	1	1										201702003	6
178.1001173	1					5	1	5	1	2	1	3	1	7	1	4	1						2						1	5	3	2	6				4							201702003	6
178.1001173	1					5	2	1	2	1	2	1	2	1	2	1											6	11	4	4	1	1	3	1										201702003	6
178.5725314	1					5	1	2	1	3	2	1	1	5	2	1											6	4	6	6	4	4	3			3								201702003	6
178.5725314	1					5	2	1	2	1	2	1	2	1	2	1											6	11	3	5	1	1	1	1										201702003	6
178.5725314	1					5	2	1	2	1	2	1	1	2	2	1											6	4	4	5	3	3	1										10	201702003	6
178.5725314	1					5	2	1	1	1	2	1	1	1	1	1											6	8	3	3	1	1	2										10	201702003	6
178.5725314	1					5	2	1	2	1	2	1	2	1	2	1											6	11	5	6	1	1	4			3								201702003	6
178.5725314	1					5	2	1	2	1	2	1	2	1	2	1											6	11	4	6	1	2	1										10	201702003	6
178.5725314	1					5	2	1	2	1	2	1	2	1	2	1											6	11	3	4	1	2	4										10	201702003	6
178.5725314	1					5	2	1	2	1	2	1	2	1	2	1											6	11	3	4	1	1	1			3								201702003	6
194.2170123	1		2				1	1	1	1	2	1	2	1	1	1											6	1	3	1	2	2	1	1										201702003	6
194.2170123	1		2				2	1	2	1	2	1	2	1	2	1											6	11	3	4	1	1	1										10	201702003	6
194.2170123	1	1					2	1	1	1	1	1	1	1	2	1											6	11	3	5	2	1	1	1		3								201702003	6
247.3612984	1					5	2	1	2	1	2	1	2	1	2	1											6	11	3	4	3	2	2										10	201702003	6
247.3612984	1					5	2	1	2	1	2	1	2	1	2	1											6	11	2	4	1	1	1										10	201702003	6
247.3612984	1					5	2	1	2	1	2	1	2	1	2	1											6	11	3	5	1	1	1										10	201702003	6
248.0174292	1					5	2	1	2	1	2	1	1	2	2	1											6	4	3	5	2	1	1	1			4							201702003	6
248.0174292	1					5	2	1	2	1	2	1	1	1	2	1											6	4	4	4	2	2	1										10	201702003	6
248.0174292	1					5	2	1	2	1	2	1	1	1	2	1											6	4	4	3	2	3	2	1	2									201702003	6
248.0174292	1					5	2	1	2	1	2	1	1	4	2	1											6	11	2	4	1	1	1										10	201702003	6
248.0174292	1					5	2	1	2	1	2	1	1	1	2	1											6	4	3	5	3	2	1	1										201702003	6
248.0174292	1					5	2	1	2	1	2	1	2	1	2	1											6	11	3	3		2	1										10	201702003	6
281.8432482	1					5	2	1	2	1	2	1	1	2	2	1											6	4	6	6	4	3	1							7	8			201702003	6
281.8432482	1					5	2	1	2	1	2	1	2	1	2	1											6	11	3	4	1	1	2										10	201702003	6
284.7726283	1					5	2	1	2	1	2	1	2	1	2	1											6	11	5	4	2	2	6	1										201702003	6
284.7726283	1					5	2	1	2	1	2	1	2	1	2	1											6	11	5	6	2	2	4										10	201702003	6
104.7934176	2					5	2	1	2	1	2	1	2	1	2	1											6	11	4	5	1	1	1										10	201702004	7
115.8881634	5						2	1	2	1	2	1	2	1	2	1											6	11	5	2	2	2	1										10	201702004	7
115.8881634	5						2	1	2	1	2	1	2	1	2	1											6	11	2	2	1	1	4										10	201702004	7
122.2693168	5						2	1	2	1	2	1	2	1	2	1											6	11	2	4	1	2	1										10	201702004	7
145.1845303	1			3			2	1	2	1	2	1	2	1	2	1											6	11	3	2	2	3	1										10	201702004	7
148.5233202	2						2	1	2	1	2	1	2	1	2	1											6	11	4	2	3	1	2										10	201702004	7
148.5233202	2						2	1	2	1	2	1	2	1	2	1											6	11	4	3	1	1	1										10	201702004	7
178.5778399	1		2				2	1	2	1	2	1	1	2	2	1											6	4	4	4	2	1	1	1										201702004	7
178.5778399	1		2				2	1	2	1	2	1	2	1	2	1											6	11	2	3	1	1	1										10	201702004	7
178.5778399	1		2				2	1	2	1	2	1	2	1	2	1											6	11	3	1	1	1	1										10	201702004	7
178.5778399	1		2				2	1	2	1	2	1	2	1	2	1											6	11	3	6	1	1	2	1										201702004	7
178.5778399	1		2				2	1	2	1	2	1	2	1	2	1											6	11	4	4	2	1	3										10	201702004	7
178.5778399	1		2				2	1	2	1	2	1	1	1	2	1											6	4	3	3	1	1	2										10	201702004	7
179.9600716	1		2			5	1	1	2	1	2	1	1	1	2	1	1		3		5						6	1	3	5	1	1	6										10	201702004	7
179.9600716	1					5	2	1	2	1	2	1	2	1	2	1											6	11	2	4	3	3	2	1										201702004	7
179.9600716	1					5	2	1	2	1	2	1	2	1	2	1											6	11	3	5	2	1	2										10	201702004	7
179.9600716	1					5	2	1	2	1	2	1	1	1	2	1											6	4	4	5	1	2	1	1									10	201702004	7
180.8916552							2	1	2	1	2	1	2	1	2	1											6	11	4	5	1	1	1										10	201702004	7
180.8916552	1						1	3	1	1	2	1	2	1	2	1	1		3					3				1	3	5	1	1	4										10	201702004	7
180.8916552	1					5	2	1	2	1	2	1	2	1	2	1											6	11	3	4	2	1	1	1										201702004	7
180.8916552	1					5	1	1	2	1	2	1	1	1	2	1											6	1	4	3	2	2	2	1										201702004	7
180.8916552	1					5	2	1	2	1	2	1	2	1	2	1											6	11	3	5	2	2	3										10	201702004	7
180.8916552	1					5	2	1	2	1	2	1	2	1	2	1											6	11	2	6	1	1	1										10	201702004	7
180.8916552	1					5	2	1	2	1	2	1	2	1	2	1											6	11	3	4	1	2	3										10	201702004	7
180.8916552	1					5	2	1	2	1	2	1	2	1	2	1											6	11	4	4	1	1	3										10	201702004	7
180.8916552	1					5	2	1	2	1	2	1	1	5	2	1											6	4	4		3	3	1				4							201702004	7
187.6975215	2					5	2	1	2	1	2	1	1	2	2	1											6	4	4	5	2	2	2										10	201702004	7
187.6975215	5		2				2	1	1	1	2	1	2	1	2	1											6	11	4	4	1	3	1										10	201702004	7
189.8926521	1			3			1	2	1	5					1	4		2									6	1	5	4	4	2	3						6					201702004	7
189.8926521	1			3			2	1	1	4	2	1	1	5	2	1											6	2	4	5	2	1	1	1	2	3	4							201702004	7
196.7393111	1		2				2	1	2	1	2	1	2	1	2	1											6	11	4	5	1	1	2										10	201702004	7
224.6681025	1		2				2	1	2	1	2	1	2	1	2	1											6	11	2	2	1	2	1	1										201702004	7
224.6681025	1		2				2	1	2	1	2	1	2	1	2	1											6	11	2	6	1	1	2										10	201702004	7
236.7064238	1			3			1	1	2	1	1	1	2	1	2	1			3								6	4	4	5	1	2	1										10	201702004	7
248.8209251	5				4		2	1	2	1	2	1	2	1	2	1											6		2	3	2	1	1										10	201702004	7
251.2384348	1					5	1	1	2	1	2	1	1	2	2	1				4							6	1	4	4	1	1	1										10	201702004	7
251.2384348	1					5	2	1	2	1	2	1	2	1	2	1											6	11	3	3	2	3	1	1										201702004	7
251.2384348	1					5	2	1	2	1	2	1	2	1	2	1											6	11	3	4	1	1	2										10	201702004	7
264.2807018	1		2				1	1	2	1	2	1	2	1	2	1											6	11	4	1	1	1	1	1										201702004	7
286.260854	1					5	2	1	1	2	1	1	1	4	1	2	1					1						4	3	6	1	1	2	1	2	3	4	5						201702004	7
289.2361491	1					5		1	2	1	2	1	2	1	2	1											6	6	4	4	2	2	1										10	201702004	7
289.2361491	1					5	2	1	1	3	2	1	1	3	2	1											6	4	4	4	4	3	6		2									201702004	7
289.2361491	1					5	2	1	2	1	2	1	2	1	2	1											6	11	2	2	1	1	1						6					201702004	7
289.2361491	1					5	2	1	2	1	2	1	2	1	2	1											6	11	5	5	2	3	3		2									201702004	7
96.73512626	2				4		2	1	2	1	2	1	1	5	1	2	1					1						2	1	1	2	3	8											201702004	8
116.8538981	2					5	1	1	2	1	2	1	2	1	2	1											6	1	3	3	2	2	1										10	201702004	8
116.8538981	2	1					2	1	2	1	2	1	2	1	2	1											6	11	1	1	2	2	1										10	201702004	8
123.2882278	3			3					2	1	1	3	1	3	1	6			3				2					1	1	3	3	1	4						6					201702004	8
130.5515197	2				4		2	1	2	1	1	1	2	1	2	1											6	11	1	5	1	3	1										10	201702004	8
130.5515197	2	1					2	1	2	1	2	1	2	1	2	1											6	11	2	2	4	1	1										10	201702004	8
130.5515197	3				4		1	2	1	5	1	4	1	2	1	2										5		3	1	5	2	4	3	1										201702004	8
130.5515197	2					5	2	1	2	1	2	1	2	1	2	1											6	11	2	2	1	1	1	1										201702004	8
146.3944014	1			3			1	1	1	5	2	1	2	1	1	1											6	2	3	5	1	2	1	1	2									201702004	8
146.3944014	1			3				1	1	7	2	1	2	1	1	1	1										6	2	3	6	3	2	1						6					201702004	8
146.3944014	1			3			2	1	2	1	2	1	2	1	2	1											6	11	3	3	1	1	1	1	2	3								201702004	8
153.9628407	1			3			1	1	1	1	2	1	2	1	2	1											6	10	4	5	1	1	8		2									201702004	8
153.9628407	1			3				1	1	1	2	1	2	1	2	1											6	11	4	6	1	1	1	1										201702004	8
153.9628407	1			3			2	1	2	1	2	1	2	1	2	1											6	11	2	6	1	1	1										10	201702004	8
153.9628407	1			3			2	1	1	1	2	1	2	1	2	1											6	11	4	6	2	1	8	1									10	201702004	8
153.9628407	1			3			2	1	2	1	2	1	2	1	2	1											6	11	4	2	1	1	1	1										201702004	8
253.3320884	1					5	2	1	2	1	2	1	2	1	2	1											6	11	3	5	1	1	1										10	201702004	8
288.6463611	1			3		5	1	1	2	1	1	1	1	1	2	1											6	1	6	5	1	1	4	1			4	5	6					201702004	8
288.6463611	1					5	2	1	2	1	2	1	2	1	2	1											6	11	4	6	1	2	1	1										201702004	8
299.7431758	1			3			2	1	1	2		2	2	1	2	1	1					1						2	3	4	3	2	1		2			5						201702004	8
128.6846822	2			3			2	1	2	1	2	1	2	1	2	1											6	11	3	5	2	2	1	1										201702005	9
128.6846822	5			3	4	5	2	1	2	1	2	1	2	1	2	1											6	11	1	1	1	1	1										10	201702005	9
158.2442663	2					5	1	4	1	5	1	2	1	1	1	2		2					2					1	4	4	3	3	6		2									201702005	9
158.2442663	5					5	1	1	1	1	2	1	1	1	2	1											6	10	2	2	3	2	1				4							201702005	9
164.7638769	1					5	1	2	1	1	1	1	1	1	2	1											6	3	3	4	1	1	1	1										201702005	9
164.7638769	1					5	1	5	1	4	1	7	1	1	2	1											6	3	3	6	3	3	8										10	201702005	9
164.7638769	1					5	1	7	1	7	1	7	1	2	2	1											6	3	1	1	1	1	2			3								201702005	9
164.7638769	1					5	1	1	2	1	2	1	1	1	2	1											6	1	2	2	2	2	1										10	201702005	9
164.7638769	1					5	2	1	2	1	2	1	2	1	2	1											6	11	2	5	3	3	1	1										201702005	9
164.7638769	1					5	1	1	2	1	1	1	1	2	2	1											6	1	2	2	1	1	4	1										201702005	9
164.7638769	1					5	2	1	2	1	2	1	2	1	2	1											6	11	4	4	2	2	2	1		3								201702005	9
165.5642694	1					5	1	1	1	1	1	1	2	1	1	2											6	11	2	2	3	4	1										10	201702005	9
165.5642694	1					5	1	7	1	1	1	2	1	4	2	1			3					3				1	3	6	2	2												201702005	9
175.3944417	1					5	1	1	1	1	2	1	1	1	2	1	1										6	1	3	3	2	2	3	1			4							201702005	9
175.3944417	1					5	1	1	1	1	2	1	1	3	1	1											6	11	5	6	2	1	1										10	201702005	9
175.3944417	1					5	1	1	2	1	2	1	1	1	2	1											6	1	4	6	1	2	1				4							201702005	9
175.3944417	1					5	1	5	1	2	2	1	1	7	1	2			3						4			5	6	5	2	3	4			3								201702005	9
175.3944417	1					5	2	1	2	1	2	1	2	1	1	1											6	11	4	6	1	1	2										10	201702005	9
175.3944417	1					5	2	1	2	1	2	1	1	1	2	1											6	11	2	6	2	2	1										10	201702005	9
177.4477593	1			3			2	1	2	1	2	1	2	1	2	1											6	11	4	1	1	1	1										10	201702005	9
177.4477593	1			3			2	1	2	1	2	1	2	1	2	1											6	11	3	3	1	1	1										10	201702005	9
186.6216251	1			3			2	1	1	1	2	1	2	1	2	1											6	11	1	2	1	1	1	1										201702005	9
186.6216251	1			3			2	1	2	1	2	1	2		2	1											6	11	2	2	1	1	1	1									10	201702005	9
189.4024211	1					5	2	1	2	1	2	1	2	1	2	1											6	11	4	6	1	1	4										10	201702005	9
189.4024211	1					5	2	1	2	1	2	1	1	1	2	1											6	11	3	3	1	1	1	1			4							201702005	9
189.4024211	1					5	2	1	2	1	2	1	2	1	2	1											6	11	3	4	3	1	1			3								201702005	9
197.5458482	2						2	1	2	1	2	1	2	1	2	1											6	11	4	5	2	1	1										10	201702005	9
221.0898008	1					5	1	5	2	1	1	3	2	1	2	1			3					3				1	4	5	3	1	8	1	2									201702005	9
221.0898008	1					5	2	1	2	1	2	1	1	2	2	1											6	4	4	5	3	1	1	1										201702005	9
240.4591581	1	1							1	7	1	7	1	7	1	1	1						2					2	1	1	4	4	8	1										201702005	9
249.1262053	1			3			1	3	1	1	2	1	1	1	2	1											6	10	3	6	4	1	6										10	201702005	9
249.1262053	1			3			1	5	1	3	1	4			1	3	1								4			1	4	3	2	1	2	1										201702005	9
261.876344	2					5	2	1	2	1	2	1	2	1	2	1											6	11	2	2	4	1	1										10	201702005	9
261.876344	2				4		2	1	2	1	2	1	2	1	2	1											6	11	4	5	2	2	1										10	201702005	9
261.876344	2				4		2	1	2	1	2	1	2	1	2	1											6	11	3	5	1	1	1										10	201702005	9
305.4413303	1			3			2	1	2	1	2	1	2	1	2	1											6	11	5	6	2	1	5	1	2									201702005	9
305.4413303	1			3			2	1	2	1	2	1	2	1	2	1											6	11	4	4	2	2	1										10	201702005	9
307.0691981	1					5	1	1	1	1	1	1	2	1	2	1											6	1	5	6	3	2	4	1										201702005	9
307.0691981	1					5	2	1	2	1	1	5	2	1	2	1											6	3	6	3	4	1	3	1										201702005	9
307.0691981	1					5	2	1	2	1	2	1	2	1	2	1											6	11	3	5	2	1	1										10	201702005	9
363.3250615	1			3			1	1	1	4	2	1	2	1	2	1											6	2	4	4	1	1	1	1										201702005	9
391.9300007	1	1					2	1	2	1	2	1	2	1	2	1											6	11	2	6	2	2	1	1										201702005	9
100.2371821	2					5	1	1	2	1	2	1	1	2	2	1											6	1	4	4	2	3	1										10	201702005	10
100.2371821	5				4		1	7	1	7	1	7	1	1	1	4		2									6	4	2	4	3	4	5	1										201702005	10
103.6447781	2						1	1	2	1	2	1	2	1	2	1											6	1	4	4	2	1	4										10	201702005	10
113.2143173	2					5	2	1	2	1	2	1	1	1	2	1											6	4	4	6	2	2	1										10	201702005	10
129.5720369	1					5	2	1	2	1	2	1	1	2	2	1											6	4	3	6	2	1	3										10	201702005	10
129.5720369	1					5	2	1	2	1	2	1	2	1	2	1											6	11	2	3	1	1	1										10	201702005	10
129.5720369	1					5	2	1	2	1	2	1	2	1	2	1											6	11	4	3	2	2	1										10	201702005	10
129.5720369	1	1				5	2	1	2	1	2	1	2	1	2	1	1										6	11	3	5	2	3	4	1										201702005	10
129.5720369		1	2	3	4	5	1	1	2	1	2	1	1	1	1	1											6	11	6	6	1	1	1										10	201702005	10
129.5720369	1			3		5	1	1	1	5		2	1	4	2	1				4				3				4	4	3	4	3	6						6					201702005	10
132.0945297	2						2	1	2	1	2	1	1	1	2	1											6	11	3	6	1	1	1										10	201702005	10
132.0945297	2					5	2	1	2	1	2	1	2	1	2	1											6	11	2	6	1	2	1										10	201702005	10
132.0945297	2					5	1	7	1	5		1	2	1	1	6					5		2					3	1	2	4	1	3			3								201702005	10
132.0945297	2	1					1	1	1	1	1	1	1	1	2	1	1										6	3	5	6	2	1	4										10	201702005	10
145.2168224	1			3			2	1	1	2	2	1	1	6	1	1	1						2					4	3	6	3	2	2										10	201702005	10
145.2168224	1			3			2	1	2		2	1	2	1	2	1											6	11	2	1	1	2	1										10	201702005	10
146.3469881	1					5	2	1	2	1	2	1	2	1	2	1											6	11	1	3	1	1	1										10	201702005	10
146.3469881	1					5	2	1	1	2	2	1	1	6	2	1											6	4	3	5	1	1	1										10	201702005	10
146.3469881	1					5	1	7	1	7	1	7	1	7	2	1			3									2		4		3	1					5						201702005	10
146.3469881	1					5	2	1	1	2	2	1	1	5	2	1											6	4	3	5	2	2	1										10	201702005	10
159.4047661	1					5	2	1	2	1	2	1	2	1	2	1											6	11	3	6	2	1	2	1			4							201702005	10
169.12974	1					5					2	1			1	3						1						4	6	1	4	3	3								8			201702005	10
169.12974	1					5	2	1	1	1	2	1	1	2	1	1											6	10	3	5	3	3	1										10	201702005	10
169.12974	1					5	2	1	2	1	2	1	2	1	2	1											6	11	6	6	1	1	3										10	201702005	10
169.12974	1					5	2	1	2	1	2	1	2	1	2	1											6	11	4	4	3	2	1										10	201702005	10
169.12974	1					5	2	1	2	1	2	1	2	1	2	1											6	11	4	4	2	1	1	1										201702005	10
172.1357207	1					5	1	1	2	1	2	1	1	1	2	1											6	4	5	6	2	1	1	1	2									201702005	10
172.1357207	1					5	2	1	1	2	2	1	1	5	2	1											6	4	2	5	2	2	1										10	201702005	10
172.1357207	1					5	2	1	2	1	2	1	1	1	2	1											6	4	4	5	2	1	2										10	201702005	10
172.1357207	1					5	1	1	2	1	1	1	1	1	2	1			3								6	1	3	6	1	1	8	1		3								201702005	10
172.1357207	1					5		1	2	1	2	1	1	4	1	1											6	10	3	3	2	3	4				4							201702005	10
180.0419902	1					5	2	1	2	1	2	1	2	1	2	1											6	11	4	5	1	1	3										10	201702005	10
202.780358	3					5	2	1	2	1	2	1	2	1	2	1											6	11	4	6	2	1	1										10	201702005	10
202.780358	2						1	2	1	5	2	1	1	6	1	2											6	2	3	4	3	2	5				4							201702005	10
202.780358	2	1					2	1	2	1	2	1	2	1	2	1											6	11	3	2	3	1	1										10	201702005	10
255.7274757	1			3									1			1	1					1						1	1	1		1	1	1										201702005	10
255.7274757	1			3			2																																					201702005	10
273.8147299	1					5	1	2	1	1	2	1	2	1	2	1			3								6	1	4	4	2	2	5										10	201702005	10
273.8147299	1					5	1	1	1	2	2	1	1	4	2	1											6	1	4	6	1	2	3	1		3								201702005	10
273.8147299	1					5	2	1	2	1	2	1	1	1	2	1											6	4	6	5	3	2	1				4							201702005	10
273.8147299	1					5	2	1	2	1	2	1	1	3	2	1											6	4	4	4	1	1	1										10	201702005	10
273.8147299	1					5	2	1	2	1	2	1	1	3	2	1											6	4	4	4	1	2	2										10	201702005	10
273.8147299	1					5	2	1	2	1	2	1	2	1	2	1											6	11	3	4	1	2	3										10	201702005	10
309.2639583	1					5	1	5	1	1	1	7	1	5	1	4	1	2	3		5			3				3	2	5	3	3	4	1		3	4							201702005	10
312.4783397	1					5	2	1	2	1	2	1	2	1	2	1			3			1						2		3	2	2	6				4							201702005	10
312.4783397	1					5	2	1	2	1	1	1	1	1	2	1											6	11	4	6	3	4	1	1		3								201702005	10
312.4783397	1					5	2	1	2	1	2	1	2	1	2	1											6	11	3	3	1	1	1										10	201702005	10
312.4783397	1					5	2	1	2	1	2	1	2	1	2	1											6	11	3	4	1	1	2										10	201702005	10
312.4783397	1					5	1	1	1	5	1	1	1	6	1	1											6	2	3	4	3	3	6										10	201702005	10
312.4783397	1					5	2	1	2	1	2	1	2	1	2	1											6	11	3	4	2	1	1										10	201702005	10
500.3646806	1				4		2	1	2	1	2	1	2	1	2	1											6	11		4	1	1	1										10	201702005	10
91.76454665	2						1	1	2	1	2	1	2	1	2	1											6	1	3	4	2	1	2		2	3	4							201702006	11
91.76454665	2						2	1	1	1	2	1	1	1	1	1											6	5	3	6	1	1	2										10	201702006	11
91.76454665	5					5	2	1	2	1	1	1	2	1	2	1											6	11	3	3	2	1	1										10	201702006	11
91.76454665	2					5	2	1	2	1	2	1	1	1	2	1											6	10	3	4	1	1	3										10	201702006	11
100.2371821	2					5	2	1	2	1	2	1	1	1	2	1											6	4	3	4	1	1	1										10	201702006	11
100.2371821	2					5	2	1	2	1	2	1	2	1	2	1											6	11	3	6	1	1	3				4							201702006	11
100.2371821	5					5	2	1	2	1	2	1	2	1	2	1											6	11	3	6	1	1	1										10	201702006	11
100.2371821	5	1				5	2	1	2	1	2	1	2	1	2	1											6	11	2	6	1	1	1										10	201702006	11
129.5720369	1					5	2	1	2	1	2	1	1	1	2	1											6	4	3	6	2	2	1										10	201702006	11
142.0657845	2					5	2	1	2	1	2	1	1	1	2	1											6	4	4	6	2	2	1	1										201702006	11
142.0657845	2					5	2	1	2	1	2	1	2	1	1	1											6	11		4	1	1	1										10	201702006	11
145.2168224	1			3			2	1	2	1	2	1	2	1	2	1											6	11	4	5	2	1	1	1										201702006	11
145.2168224	1			3			2	1	2	1	2	1	2	1	2	1											6	11	4	5	2	1	1										10	201702006	11
156.4185399	1			3			2	1	2	1	2	1	2	1	2	1											6	11	3	4	1	1	1										10	201702006	11
214.8203968	2				4		1	1				6	1	5	1	2			3						4			5	6	5	2	3	6			3								201702006	11
214.8203968	2			3			2	1	2	1	2	1	2	1	1	2	1						2					3	1	6	1	4	4						6					201702006	11
214.8203968	5				4					7										4					4			4	4	4	4	3	5					5						201702006	11
240.3150246	1					5	2	1	2	1	2	1	1	1	2	1											6	4	3	2	1	1	8										10	201702006	11
273.8147299	1					5	2	1	2	1	2	1	2	1	2	1											6	11	4	3	2	1	1	1										201702006	11
273.8147299	1					5	1	1	2	1	2	1	1	1	2	1											6	1	4	4	2	2	8	1			4							201702006	11
273.8147299	1					5	2	1	2		2	1	2	1	2	1											6	11	4		1	1	4										10	201702006	11
273.8147299	1					5	2	1	2	1	2	1	2	1	2	1											6	11	2	3	1	1	1	1										201702006	11
273.8147299	1					5	2	1	2	1	2	1	2	1	2	1											6	11	4	5	1	1	1										10	201702006	11
273.8147299	1					5	2	1	2	1	2	1	2	1	2	1											6	11	3	5	1	1	3										10	201702006	11
275.0493751	1					5			2	1	1	1	1	1	1	1	1					1						1	1	1	1	1	1	1										201702006	11
284.3413525	1			3			2	1	1	1	2	1	2	1	1	1											6	5	4	6	3	2	1										10	201702006	11
284.3413525	1			3	4		2	1	2	1	2	1	2	1	2	1											6	11	3	5	1	1	2										10	201702006	11
292.7955599	1					5	1	1	2	1	2	1	1	1	2	1											6	4	3	4	1	1	1	1										201702006	11
292.7955599	1					5	2	1	2	1	2	1	2	1	2	1	1										6	11	2	2	1	1	1	1										201702006	11
292.7955599	1					5	2	1	2	1	2	1	1	1	2	1											6		4	4	2	1	2						6					201702006	11
292.7955599	1					5	2	1	2	1	2	1	2	1	2	1											6	11	2	2	4	2	1										10	201702006	11
415.8800362	1			3			2	1	2	1	2	1	1	1	2	1											6	11	6	6	2	1	1										10	201702006	11
415.8800362	1			3			2	1	2	1	2	1	2	1	2	1											6	11	3	2	1	1	1										10	201702006	11
437.164542	3		2				1	7	1	7		5	1	2	1	2			3						4			5	6		3	1	2				4							201702006	11
437.164542	2						1	1	2	1	2	1	1	1	2	1											6	1	4	3	1	1	4										10	201702006	11
101.4704122	2						2	1	2	1	2	1	2	1	2	1											6	11	2	3	1	1	2										10	201702006	12
157.0919733	2						2	1	2	1	2	1	2	1	2	1											6	11	3	5	2	2	1										10	201702006	12
157.0919733	2						2	1	1	1	2	1	2	1	2	1	1										6	10	5	6	2	1	2										10	201702006	12
157.0919733	2						2	1	2	1	2	1	2	1	2	1											6	11	4	6	2	1	2										10	201702006	12
157.0919733	2					5	2	1	2	1	2	1	2	1	2	1											6	11	4	5	2	1	1										10	201702006	12
162.3928591	1			3			2	1	2	1	2	1	2	1	2	1											6	11	3	4	1	1	2										10	201702006	12
162.3928591	1			3			2	1	1	1	2	1	2	1	2	1											6	2	3	6	1	1	1										10	201702006	12
162.3928591	1			3			2	1	2	1	2	1	2	1	2	1											6	11	6	6	1	1	2										10	201702006	12
165.4931425	1					5	1	5	1	3	2	1	1	2	1	3											6	1	4	6	2	2	3	1	2									201702006	12
165.4931425	1			3		5	2	1	1	3	2	1	1	2	1	1	1					1						4	3	6	3	3	3					5						201702006	12
165.4931425	1	1		3		5	2	1	1	6	2	1	2	1	1	1											6	2	3	5	1	1	1	1	2									201702006	12
172.9628085	1			3			1	1	1	1	2	1	2	1	2	1											6	11	6	6	1	1	1										10	201702006	12
172.9628085	1			3			2	1	2	1	2	1	2	1	2	1											6	11	4	5	1	2	1										10	201702006	12
172.9628085	1			3			1	2	1	2	2	1	2	1	2	1											6	1	4	5	1	2	5		2									201702006	12
172.9628085	1			3			1	1	1	3	2	1	1	1	2	1											6	1	6	6	2	1	2	1			4							201702006	12
172.9628085	1			3			1	1	1	5	2	1	1	2	1	2											6	2	3	4	2	2	3		2		4	5						201702006	12
172.9628085	1			3			2	1	2	1	2	1	2	1	2	1											6	11	3	6	2	1	2		2									201702006	12
172.9628085	1			3			2	1	2	1	2	1	2	1	2	1											6	11	3	3	1	1	5	1										201702006	12
178.7103489	1					5	2	1	2	1	2	1	2	1	2	1											6	11	4	5	1	1	8	1										201702006	12
178.7103489	1			3		5	2	1	2	1	2	1	1	1	2	1											6	11	4	4	1	1	2				4							201702006	12
190.3423834	1	1				5	1	1	1	2	2	1	1	3	2	1	1					1						1	4	4	2	3	7	1		3								201702006	12
223.1079073	1		2				2	1	2	1	2	1	2	1	2	1											6	11	4	5	1	1	1										10	201702006	12
287.2275648	1					5	2	1	2	1	2	1	2	1	2	1											6	11	2	3	1	1	1										10	201702006	12
288.1986746	1			3			2	1	1	2	2	1	2	1	2	1											6	2	4	6	2	2	3	1										201702006	12
288.1986746	1			3			2	1	2	1	2	1	1	1	2	1											6	4	3	5	2	2	3										10	201702006	12
120.3824446	2						2	1	2		2	1	2	1	2	1											6	11	3	5	2	2	1										10	201702007	13
154.1339493	1					5	1	3	1	1	1	7	1	7	2	1			3								6	3	5	5	3	4	8	1										201702007	13
154.1339493	1					5	2	1	2	1	1	1	2	1	2	1											6	3	4	5	1	1	1										10	201702007	13
154.1339493	1					5	1	1	1	1	1	1	1	1	1	1											6	1	3	6	2	1	1										10	201702007	13
161.004886	1			3			2	1	1	5	2	1	2	1	2	1											6	2	4	6	1	1	3	1	2		4							201702007	13
161.004886	1			3			2	1	2	1	2	1	2	1	2	1											6	11	2	4	2	1	1	1										201702007	13
163.5284735	1			3			1	1	2	1	2	1	2	1	2	1			3								6	1	3	5	1	1	1	1	2									201702007	13
163.5284735	1			3			2	1	1	1	2	1	2	1	1	1											6	2	3	4	2	1	1		2									201702007	13
163.5284735	1			3			1		1	2	2	1	1	3	2	1											6	1	3	4	2	1	1	1										201702007	13
163.5284735	1			3			1	1	2	1	2	1	1	1	2	1											6	1	3	5	2	1	1	1										201702007	13
163.5284735	1			3			2	1	2	1	2	1	2	1	2	1											6	11	5	3	1	1	1										10	201702007	13
163.5284735	1			3			2	1	2	1	2	1	2	1	2	1											6	11	3	4	3	1	1										10	201702007	13
164.0786712	1					5	1	1	2	1	2	1	2	1	2	1											6	1	3	4	1	1	3	1										201702007	13
164.0786712	1					5	2	1	2	1	2	1	1	1	2	1											6	11	4	5	1	2	8										10	201702007	13
164.0786712	1					5	2	1	2	1	2	1	1	2	2	1											6	11	4	4	1	1	8										10	201702007	13
164.0786712	1			3		5	2	1	1	1	2	1	1	1	1	1											6	5	5	3	2	1	1	1										201702007	13
164.0786712	1			3		5	2	1	1	1	2	1	2	1	2	1											6	11	2	5	3	1	1										10	201702007	13
177.18291	1					5	1	2	1	2	2	1	1	1	2	1											6	10	4	6	1	1	8	1										201702007	13
177.18291	1					5	2	1	2	1	2	1	2	1	2	1											6	11	4	6	1	1	3										10	201702007	13
177.18291	1					5	2	1	2	1	2	1	2	1	2	1											6	11	6	6	1	1	1										10	201702007	13
179.9600716	1			3		5	1	1	1	4	2	1	1	2	2	1											6	2	4	6	2	2	2										10	201702007	13
184.8009548	2				4		1	1	2	1	2	1	2	1	2	1											6	11	3	5	2	1	1	1										201702007	13
186.9622099	1			3			2	1	2	1	2	1	2	1	2	1											6	11	5	6	1	1	1										10	201702007	13
187.6975215	2					5	2	1	2	1	2	1	2	1	2	1											6	11	3	6	2	2	3	1										201702007	13
189.8926521	1			3			2	1	2	1	2	1	2	1	1	2											6	5	3	4	2	1	2										10	201702007	13
189.8926521	1			3			1	1	2	1	2	1	2	1	2	1				4					4			4	3	3	4	4	1										10	201702007	13
189.8926521	1			3			2	1	1	6	2	1	1	3	1	3	1					1						2	5	5	2	3	6		2									201702007	13
189.8926521	1			3			2	1	1	4	2	1	1	5	2	1											6	10	4	5	2	1	1		2									201702007	13
189.8926521	1			3			2	1	1	1	2	1	1	4	2	1											6	10	3	3	3	1	1										10	201702007	13
189.8926521	1			3			2	1	2	1	2	1	2	1	2	1											6	11	2	6	1	1	1	1										201702007	13
189.8926521	1			3			2	1	2	1	2	1	2	1	1	1											6	11	2	2	1	1	1										10	201702007	13
189.8926521	1			3			2	1	1	2	2	1	1	1	1	1											6	2	2	4	1	1	1	1										201702007	13
189.8926521	1			3			2	1	2		2	1	2	1	2	1											6	11	3	6	1	2	3	1										201702007	13
233.0535469	1			3			2	1	1	4	2	1	1	1	1	1											6	2	2	5	2	2	3		2									201702007	13
233.0535469	1			3			2	1	1	6	2	1	2	1	1	1											6	2	3	4	2	3	1										10	201702007	13
233.0535469	1			3			1	1	1	2	2	1	1	1	2	1											6	2	3	4	2	1	1	1	2									201702007	13
233.0535469	1			3			2	1	2	1	1	1	2	1	2	1											6	11	4	4	2	1	3	1										201702007	13
233.0535469	1			3			2	1	2	1	2	1	2	1	2	1											6	11	4	5	2	3	1										10	201702007	13
244.981096	2						1	1	1	1	2	1	2	1	1	1											6	5	2	3	1	2	2										10	201702007	13
264.2807018	1				4		1	1	1	1	2	1	1	1	2	1											6	11	1	1	1	2	1										10	201702007	13
264.2807018	1	1					2	1	2	1	2	1	1	1	2	1											6	11	3	4	1	1	1										10	201702007	13
284.7726283	1					5	2	1	1	1	1	1	2	1	2	1											6	11	5	6	2	1	2										10	201702007	13
284.7726283	1			3		5	2	1	2	1	2	1	2	1	2	1											6	11	4	5	2	2	8	1										201702007	13
285.7354381	1			3			2	1	2	1	2	1	1	1	2	1											6	4	2	3	2	1	1										10	201702007	13
285.7354381	1			3			2	1	2	1	2	1	2	1	2	1											6	11	3	4	1	1	1										10	201702007	13
285.7354381	1			3			2	1	2	1	2	1	2	1	2	1											6	11	3	6	1	1	4										10	201702007	13
289.2361491	1					5	1	2	1	4	2	1	2	1	2	1											6	2	2	5	2	3	1										10	201702007	13
289.2361491	1					5	1	1	2		1	1	2	1	2	1											6	3	6	6	1	1	4										10	201702007	13
289.2361491	1					5	1	1	2	1	2	1	1	1	2	1											6	1	4	4	3	3	2				4							201702007	13
124.1732021	1					5	2	1	2	1	2	1	2	1	2	1											6	11	4	4	2	2	1										10	201702007	14
124.1732021	1					5	2	1	2	1	2	1	1	1	2	1											6	4	4	6	2	2	2										10	201702007	14
124.1732021	1					5	2	1	2	1	2	1	2	1	2	1											6	11	3	4	1	1	1										10	201702007	14
124.1732021	1					5	2	1	2	1	2	1	2	1	2	1											6	11	3	4	1	2	1										10	201702007	14
124.1732021	1					5	2	1	2	1	2	1	2	1	2	1											6	11	3	6	3	2	1	1										201702007	14
143.5040218	1					5	2	1	2	1	2	1	2	1	2	1											6	11	4	5	1	1	1	1										201702007	14
152.7629008	1					5	1	3	1	2	2	1	1	6	1	4											6	4	3	5	2	1	1										10	201702007	14
152.7629008	1					5	1	2	2	1	2	1	1	3	2	1											6	4	4	4	1	3	8										10	201702007	14
152.7629008	1					5	2	1	2	1	2	1	2	1	1	1											6	5	4	5	1	1	3										10	201702007	14
262.4057828	1					5	2	1	2	1	2	1	2	1	2	1											6	11	2	5	3	1	1										10	201702007	14
262.4057828	1					5	2	1	2	1	2	1	2	1	2	1											6	11	4	5	1	2	1										10	201702007	14
262.4057828	1					5	1	2	2	1	2	1	1	7	2	1											6	1	4	5	3	2	6	1	2		4							201702007	14
266.0295458	1			3			2	1	2	1	2	1	2	1	2	1											6	11	4	6	2	1	1										10	201702007	14
272.4937961	1			3			2	1	2	1	2	1	1	1	2	1											6	4	2	4	1	1	4	1										201702007	14
132.8358009	2					5	1	7	1	2	1	5	1	2	1	2											6	10	3	5	2	1	1										10	201702008	15
170.0788407	1					5	1	1	1	1	1	7	1	1	1	1		2									6	3	2	6	1	1	1			3								201702008	15
177.6605638	1			3			1	1	2	1	2	1	1	1	2	1											6	4	6	5	2	2	2	1	2									201702008	15
177.6605638	1			3			2	1	1	3	2	1	1	2	1	4	1					1						2	5	3	1	1	6										10	201702008	15
177.6605638	1			3			1	1	1	1	2	1	2	1	2	1											6	1	3	3	1	1	4	1	2									201702008	15
177.6605638	1			3			1	1	2	1	2	1	1	1	2	1											6	1	3	3	1	1	1										10	201702008	15
195.5121766	1					5	1	7	1	2	1	1	1	1	2	1											6	1	5	3	2	1	8	1										201702008	15
195.5121766	1					5	1	7	1	4	2	1	1	2	2	1				4					4			1	2	6	2	2	8	1										201702008	15
195.5121766	1					5	2	1	2	1	2	1	2	1	2	1											6	11	6	6	1	1	1										10	201702008	15
195.5121766	1					5	2	1	1	2	2	1	1	2	2	1	1					1						4	4	6	1	1	4										10	201702008	15
195.5121766	1			3		5	2	1	2	1	2	1	2	1	2	1											6	11	6	6	4	1	8										10	201702008	15
195.5121766	1					5	2	1	2	1	2	1	1	1	2	1											6	4	3	4	1	2	4	1										201702008	15
203.918295	2						2	1	2	1	2	1	1	2	2	1											6	4	3	5	3	2	5	1										201702008	15
203.918295	5					5	1	1	2	1	1	1	1	5	2	1											6	3	4	4	3	3	1										10	201702008	15
203.918295	5				4			1	2	1	1	1	2	1	1	2											6	5	4	3	1	1	1					5						201702008	15
206.3031282	1			3			1	1	2	1	2	1	2	1	2	1											6	11		2	3	4	2								8			201702008	15
206.3031282	1			3			2	1	2	1	2	1	2	1	2	1											6	11	3	5	3	1	2										10	201702008	15
244.0838645	1	1					1	2	2	1	2	1	1	3	2	1											6	1	3	5	2	2	2										10	201702008	15
270.323968	2						2	1	2	1	2	1	2	1	2	1											6	11	2	6	2	2	1										10	201702008	15
314.2318657	1					5	2	1	2	1	2	1	2	1	2	1											6	11	2	5	1	1	1										10	201702008	15
314.2318657	1					5	1	1	1	1	2	1	1	5	2	1											6	1	3	5	2	1	1				4							201702008	15
314.2318657	1					5	1	4	1	5	1	5	1	5	2	1			3					3				1	3	4	3	1	1										10	201702008	15
314.2318657	1					5	2	1	2	1	1	1	1	5	2	1											6	3	2	4	1	1	5	1										201702008	15
314.2318657	1					5		1	2	1	2	1	2	1	2	1											6	11	2	2	1	1	1										10	201702008	15
314.2318657	1					5	2	1	2	1	2	1	2	1	2	1											6	11	2	4	1	2	1										10	201702008	15
314.2318657	1					5	2	1	2	1	2	1	2	1	2	1											6	11	2	4	1	1	6	1										201702008	15
322.9556102	1			3			1	1	1	1	2	1	2	1	2	1											6	1	3	5	2	1	2										10	201702008	15
118.7203822	2						2	1	2	1	2	1	2	1	2	1											6	11	4	6	1	1	1										10	201702008	16
134.8672724	3				4		1	1	2	1	2	1	2	1	2	1											6	11	4	4	2	3	1										10	201702008	16
151.2338858	1			3			1	1	1	1	2	1	2	1	1	1											6	5	4	4	3	4	1				4							201702008	16
151.2338858	1			3			2	1	2	1	2	1	2	1	2	1											6	11	2	2	1	1	1	1										201702008	16
151.2338858	1			3			2	1	2	1	2	1	2	1	2	1											6	11	4	6	1	1	1										10	201702008	16
151.2338858	1			3			1	1	1	1	2	1	1	1	2	1	1				5	1						1	5	6	2	2	1										10	201702008	16
151.2338858	1			3				1	1	1	1	1	2	1	1	3	1						2					1	4	3	4	2	1	1										201702008	16
151.2338858	1			3			2	1	2	1	2	1	2	1	2	1											6	11	4	2	1	1	1										10	201702008	16
151.2338858	1			3			2	1	2	1	2	1	2	1	2	1											6	11	2	2	1	2	2			3								201702008	16
151.2338858	1			3			2	1	2	1	2	1	2	1	2	1											6	11	4	3	2	1	1	1										201702008	16
151.2338858	1			3			2	1	2	1	1	1	2	1	2	1											6	11	2	2	2	1	1	1										201702008	16
158.1433199	1			3			2	1	1	7	2	1	1	1	2	1											6	11		4	1	1	1										10	201702008	16
158.1433199	1			3			2	1	2	1	2	1	2	1	2	1											6	11	4	4	1	1	1										10	201702008	16
159.0525214	1			3			2	1	2	1	2	1	2	1	2	1											6	11	4	5	1	2	1										10	201702008	16
159.0525214	1			3			2	1	1	1	2	1	2	1	2	1	1										6	1	4	6	1	1	1	1										201702008	16
159.0525214	1			3			2	1	2	1	2	1	2	1	2	1											6	11	3	6	1	1	8	1										201702008	16
159.0525214	1			3			2	1	1	2	2	1	2	1	2	1											6	2	4	6	1	2	1	1										201702008	16
167.6338228	1					5	2	1	2	1	2	1	1	1	2	1											6	4	6	6	2	1	1										10	201702008	16
179.6658563	1			3			1	1	1	2	2	1	1	1	2	1											6	2	1	4	1	2	2										10	201702008	16
183.7976087	2					5	2	1	2	1	2	1	2	1	2	1											6	11	4	6	1	1	4										10	201702008	16
187.874264	1			3			2	1	2	1	2	1	2	1	2	1											6	11	3	2	1	2	1										10	201702008	16
187.874264	1			3			2	1	2	1	2	1	2	1	2	1											6	11	2	6	1	1	1										10	201702008	16
187.874264	1			3			2	1	2	1	2	1	2	1	2	1											6	11	3	6	2	2	1	1										201702008	16
188.4288075	1					5	1	1	2	1	2	1	1	1	1	1											6	10	4	4	2	2	1	1	2									201702008	16
188.4288075	1					5	2	1	2	1	2	1	2	1	2	1											6	11	2	1	3	3	1										10	201702008	16
188.9543955	1	1		3			2	1	2	1	2	1	2	1	2	1											6	11	6	4	2	1	2	1										201702008	16
202.366486	1			3			2	1	1	1	2	1	2	1	1	1											6	11	6	6	3	1	1										10	201702008	16
202.366486	1			3			2	1	2	1	1	1	2	1	2	1											6	3	6	6	2	1	1										10	201702008	16
202.366486	1			3			2	1	2	1	2	1	2	1	2	1											6	11	5	6	2	2	1										10	201702008	16
204.9367824	1	1					2	1	1	3	2	1	1	4	1	1											6	4	4	5	3	1	4			3								201702008	16
232.2756829	2					5	2	1	2	1	2	1	2	1	2	1											6	11	3	5	1	1	1										10	201702008	16
234.9921569	1			3			1	1	1	1	2	1	1	1	2	1											6	1	3	6	2	3	1										10	201702008	16
261.7067029	1					5	2	1	2	1	2	1	2	1	2	1											6	11	3	2	1	1	1	1										201702008	16
261.7067029	1					5	1		1	4	1	2	1	2	2	1		2									6	3	4	4	3	2	1	1			4							201702008	16
261.7067029	1					5	1	1	1	2	2	1	1	2	2	1											6	1	4	6	1	2	1	1										201702008	16
292.9241994	1			3			1	1	1	1	2	1	1	2	2	1				4							6	1	2	5	1	1	1	1										201702008	16
307.9158948	2					5	2	1	2	1	2	1	2	1	2	1											6	11	3	2	1	1	1										10	201702008	16
357.9297345	1					5	1	6	1	4	1	1	1	5	1	1											6	2	2	4	3	3	3		2									201702008	16
359.1398868	1			3			2	1	1	4	2	1	2	1	2	1											6	2	4	4	3	3	5	1	2									201702008	16
367.8666248	1			3			2	1	2	1	2	1	2	1	2	1											6	11	1	3	1	1	1										10	201702008	16
367.8666248	1			3			2	1	2	1	2	1	2	1	2	1											6	11	1	4	1	1	1										10	201702008	16
367.8666248	1			3			2	1	2	1	2	1	2	1	2	1											6	11	4	4	1	1	1										10	201702008	16
124.1732021	1					5	2	1	2	1	2	1	2	1	2	1											6	11	3	4	1	1	2										10	201702009	17
124.1732021	1		2			5	2	1	2	1	2	1	2	1	2	1											6	11	2	5	1	2	3	1									10	201702009	17
127.8126766	2					5	2	1	2	1	2	1	2	1	2	1											6	11	3	3	1	1	2										10	201702009	17
143.5040218	1					5	1	5	1	3	2	1	1	7	2	1											6	4	2	5	2	2	3										10	201702009	17
152.7629008	1					5	2	1	2	1	2	1	2	1	2	1											6	11	3	5	1	1	3										10	201702009	17
164.963399	1					5	2	1	2	1	2	1	2	1	2	1											6	11	4	5	1	2	3										10	201702009	17
176.2883805	1		2				2	1	2	1	2	1	2	1	2	1											6	11	2	5	1	1	1										10	201702009	17
176.2883805	1		2				2	1	2	1	2	1	2	1	2	1											6	11	4	5	1	1	6										10	201702009	17
178.5725314	1					5	2	1	2	1	2	1	2	1	2	1											6	11	4	4	1	3	3										10	201702009	17
178.5725314	1			3		5	2	1	2	1	2	1	1	1	2	1											6	4	4	5	1	1	1				4							201702009	17
178.5725314	1					5	2	1	2	1	2	1	2	1	2	1											6	11	4	6	2	2	6										10	201702009	17
178.5725314	1					5	2	1	2	1	2	1	2	1	2	1											6	11	3	5	1	3	1	1										201702009	17
180.3443685	1		2				2	1	2	1	2	1	2	1	2	1											6	11	4	5	1	1	2										10	201702009	17
248.0174292	1					5	2	1	2	1	2	1	2	1	2	1											6	11	4	5	2	2	1		2									201702009	17
248.0174292	1					5	1	3	2	1	1	1	1	3	2	1											6	3	3	4	1	2	2										10	201702009	17
248.0174292	1					5	2	1	2	1	2	1	2	1	1	1											6	11	3	5	3	1	8	1										201702009	17
248.0174292	1					5	2	1	2	1	2	1	2	1	2	1											6	11	2	3	3	3	2										10	201702009	17
248.0174292	1					5	2	1	2	1	2	1	2	1	2	1											6	11	3	3	1	1	1										10	201702009	17
248.0174292	1					5	2	1	2	1	2	1	2	1	2	1											6	11	4	6	4	2	8		2									201702009	17
249.6712666	1		2				2	1	2	1	2	1	2	1	2	1											6	11	4	6	1	1	3										10	201702009	17
249.6712666	1		2				2	1	2	1	2	1	2	1	2	1											6	11	3	4	2	1	1										10	201702009	17
249.6712666	1		2				2	1	2	1	2	1	2	1	2	1											6	11	5	4	1	1	1										10	201702009	17
265.1331367	1					5	2	1	2	1	2	1	2	1	2	1											6	11	2	5	1	2	2										10	201702009	17
341.3583877	1		2				2	1	2	1	2	1	2	1	2	1											6	11	4	3	2	1	3										10	201702009	17
479.5161522	1		2				2	1	2	1	2	1	2	1	2	1											6	11	3	2	1	1	1										10	201702009	17
479.5161522	1		2				2	1	2	1	2	1	2	1	2	1											6	11	3	3	1	2	1										10	201702009	17
155.7716996	4			3																																								201702009	18
155.7716996	5			3	4		2	1	2	1	2	1	2	1	2	1											6	11	4	4	1	1	1		2									201702009	18
155.7716996	3			3		5	2	1	2	1	2	1	2	1	2	1											6	11	1	1	1	1	1										10	201702009	18
174.6751381	1			3			1	3	1	1	1	1	1	1				2					2					2	2	2	2	2	2		2									201702009	18
174.6751381	1			3			2	1	2	1	2	1	2	1	2	1											6	11	4	2	1	2	1										10	201702009	18
174.6751381	1			3			2	1	1	1	2	1	2	1	1	2											6	4	6	4	3	4	1	1	2									201702009	18
174.6751381	1			3			2	1	2	1	2	1	2	1	2	1											6	11	4	6	1	2	1	1	2									201702009	18
174.6751381	1			3			1	1	1	1	2	1	1	2	2	1											6		6	6	3	1	1		2									201702009	18
174.6751381	1			3			2	1	1	2	2	1	2	1	1	1											6	2	3	6	2	2	1										10	201702009	18
182.1303364	2			3			1	3	1	6	1	6	1	4	1	6	1					1						1	6	2	1	1	5	1										201702009	18
182.6555345	1			3			2	1	1	3	2	1	1	2	2	1											6	4	5	3	2	2	1	1	2									201702009	18
182.6555345	1			3			1		1	4	2	1	2	1																														201702009	18
183.7056623	1			3			2	1	1	1	2	1	2	1	2	1											6	11	1	6	3	2	1										10	201702009	18
183.7056623	1	1		3			2	1	2	1	2	1	2	1	2	1											6	11	4	5	2	1	1	1		3								201702009	18
214.8514637	1	1					1	1	1	1	2	1	2	1	2	1											6	1	5	6	2	1	1		2									201702009	18
214.8514637	1	1					1	2	1	3	2	1	1	4	2	1											6	2	5	6	2	3	8	1			4							201702009	18
236.7019837	1	1					2	1	2	1	2	1	2	1	2	1											6	11	3	5	1	2	1										10	201702009	18
268.0655234	1	1		3		5	2	1	1	1	2	1	2	1	2	1											6	11	3	6	3	2	2	1										201702009	18
282.8609296	1			3			1	1	1	1	2	1	1	2	2	1											6	2	3	3	1	1	4	1										201702009	18
282.8609296	1			3			1	1	1	2	2	1	2	1			1										6	11	2	6	1	1	1	1										201702009	18
352.5939437	1			3			2	1	2	1	2	1	2	1	2	1											6	11	2	5	1	1	1		2									201702009	18
352.5939437	1			3			2	1	2	1	2	1	2	1	2	1											6	11	6	6	1	1		1										201702009	18
[truncated: 1,135 more rows]
